# Supplementary material for: The burden and correlates of bloodborne pathogens in a Zambian Blood Donor Cohort
Source: PLoS One. 2026 Apr 6;21(4):e0346680. doi: 10.1371/journal.pone.0346680 (PMC13052868; doi:10.1371/journal.pone.0346680)
Supplement: S2 Data — (XLSX) [file pone.0346680.s002.xlsx]

## Sheet: Dataset
DISTRICT	GENDER	AGE	AGEgroup	EDUCATION	MARITAL	TYPE VISIT	Rhesus	BLOOD GROUP	Result (Infected blood)	ORGANISM	HIV	Syphilis	HEPB	HEPC
4	1	17	1	2	3	2	1	2	0	0	0	0	0	0
4	2	42	2	2	3	2	1	4	0	0	0	0	0	0
4	2	32	2	2	3	2	1	4	1	1	0	0	1	0
4	1	17	1	2	3	1	1	2	1	1	0	0	1	0
4	2	17	1	2	3	1	1	4	0	0	0	0	0	0
4	2	32	2	2	3	2	1	1	1	1	0	0	1	0
4	2	20	1	2	3	2	1	1	0	0	0	0	0	0
4	2	26	2	2	3	2	1	1	1	1	0	0	1	0
4	1	22	1	2	3	2	1	1	1	1	0	0	1	0
4	1	49	3	2	3	2	1	4	1	1	0	0	1	0
4	2	24	1	2	3	2	1	4	1	1	0	0	1	0
4	1	17	1	2	3	2	1	4	1	1	0	0	1	0
4	1	17	1	2	3	1	1	4	0	0	0	0	0	0
4	1	43	2	2	3	2	1	4	0	0	0	0	0	0
4	1	31	2	2	3	2	1	2	1	7	0	1	1	0
4	1	35	2	2	3	2	1	2	1	1	0	0	1	0
4	1	17	1	2	3	1	1	2	1	1	0	0	1	0
4	1	32	2	2	3	2	1	4	0	0	0	0	0	0
4	2	22	1	2	3	2	1	1	0	0	0	0	0	0
4	2	20	1	2	3	2	1	1	0	0	0	0	0	0
4	1	17	1	2	3	1	1	2	1	2	0	1	0	0
4	1	20	1	2	3	2	1	4	0	0	0	0	0	0
4	1	21	1	2	3	2	1	2	1	6	1	0	1	0
4	1	25	2	2	3	2	1	2	0	0	0	0	0	0
4	1	30	2	2	3	2	1	4	1	2	0	1	0	0
4	1	52	3	2	3	2	1	1	1	7	0	1	1	0
4	1	42	2	2	3	2	1	2	1	1	0	0	1	0
4	1	17	1	2	3	1	1	1	1	1	0	0	1	0
4	2	20	1	2	3	1	1	1	0	0	0	0	0	0
4	1	34	2	2	3	1	1	1	0	0	0	0	0	0
4	2	20	1	2	3	1	1	4	0	0	0	0	0	0
4	2	25	2	2	3	2	1	1	1	1	0	0	1	0
4	1	36	2	2	3	1	1	1	1	6	1	0	1	0
4	2	17	1	2	3	2	1	1	0	0	0	0	0	0
4	2	20	1	2	3	2	1	2	0	0	0	0	0	0
4	1	20	1	2	3	2	1	3	0	0	0	0	0	0
4	1	21	1	2	3	2	1	4	0	0	0	0	0	0
4	2	17	1	2	3	1	1	4	1	6	1	0	1	0
4	2	21	1	2	3	2	1	4	0	0	0	0	0	0
4	1	34	2	2	3	2	1	4	1	1	0	0	1	0
4	2	32	2	2	3	2	1	2	1	1	0	0	1	0
4	1	18	1	2	3	2	1	4	1	1	0	0	1	0
4	1	18	1	2	3	2	1	4	0	0	0	0	0	0
4	1	36	2	2	3	1	1	4	0	0	0	0	0	0
4	1	17	1	2	3	1	1	1	0	0	0	0	0	0
4	1	17	1	2	3	1	1	1	1	1	0	0	1	0
4	1	28	2	2	3	1	1	1	1	3	0	0	0	1
4	2	43	2	2	3	2	1	4	0	0	0	0	0	0
4	2	54	3	2	3	2	1	1	1	2	0	1	0	0
4	2	26	2	2	3	2	1	2	0	0	0	0	0	0
4	1	16	1	2	3	2	1	2	0	0	0	0	0	0
4	2	30	2	2	3	2	1	1	1	2	0	1	0	0
4	2	19	1	2	3	2	1	2	0	0	0	0	0	0
4	2	29	2	2	3	2	1	2	0	0	0	0	0	0
4	2	49	3	2	3	2	1	4	0	0	0	0	0	0
4	1	44	2	2	3	2	1	4	0	0	0	0	0	0
4	1	36	2	2	3	2	1	4	1	5	0	0	1	1
4	1	21	1	2	3	2	1	1	1	1	0	0	1	0
4	2	29	2	2	3	2	1	4	0	10	0	0	0	0
4	2	26	2	2	3	2	1	4	1	6	1	0	1	0
4	2	37	2	2	3	2	1	1	1	3	0	0	0	1
4	2	22	1	2	3	2	1	4	1	4	1	0	0	0
4	2	19	1	2	3	2	1	4	0	0	0	0	0	0
4	2	17	1	2	3	2	1	1	0	0	0	0	0	0
4	1	17	1	2	3	2	1	1	1	1	0	0	1	0
4	1	56	3	2	3	2	1	1	1	1	0	0	1	0
4	1	48	3	2	3	2	1	1	1	3	0	0	0	1
4	1	17	1	2	3	2	1	2	1	7	0	1	1	0
4	1	52	3	2	3	2	1	1	1	1	0	0	1	0
4	1	32	2	2	3	2	1	4	1	7	0	1	1	0
4	1	37	2	2	3	2	1	1	1	5	0	0	1	1
4	1	33	2	2	3	2	1	1	1	1	0	0	1	0
4	1	17	1	2	3	2	1	1	0	0	0	0	0	0
4	1	18	1	2	3	2	1	2	0	0	0	0	0	0
4	1	26	2	2	3	2	1	4	1	5	0	0	1	1
4	1	26	2	2	3	2	1	1	0	0	0	0	0	0
4	2	16	1	2	3	2	1	4	1	1	0	0	1	0
4	2	18	1	2	3	2	1	1	0	0	0	0	0	0
4	1	53	3	2	3	2	1	1	0	0	0	0	0	0
4	1	47	3	2	3	2	1	2	0	0	0	0	0	0
4	2	38	2	2	3	2	1	4	0	0	0	0	0	0
4	1	36	2	2	3	2	1	1	1	1	0	0	1	0
4	1	40	2	2	3	2	1	4	0	0	0	0	0	0
4	1	48	3	2	3	2	1	1	0	0	0	0	0	0
4	1	28	2	2	3	2	1	1	0	0	0	0	0	0
4	2	47	3	2	3	2	1	4	0	0	0	0	0	0
4	2	17	1	2	3	2	0	4	1	4	1	0	0	0
4	2	35	2	2	3	2	1	2	0	0	0	0	0	0
4	2	26	2	2	3	2	1	4	0	0	0	0	0	0
4	2	27	2	2	3	1	1	4	1	3	0	0	0	1
4	1	20	1	2	3	1	1	1	1	10	0	1	0	1
4	1	22	1	2	3	2	1	3	0	0	0	0	0	0
4	2	54	3	2	3	2	1	1	0	0	0	0	0	0
4	2	54	3	2	3	2	1	1	0	0	0	0	0	0
4	2	25	2	2	3	2	1	4	0	0	0	0	0	0
4	2	30	2	2	3	2	1	1	1	2	0	1	0	0
4	2	18	1	2	3	2	1	4	0	0	0	0	0	0
4	2	23	1	2	3	2	1	2	0	0	0	0	0	0
4	2	18	1	2	3	2	1	4	0	0	0	0	0	0
4	2	36	2	2	3	2	1	2	0	0	0	0	0	0
4	1	60	3	2	3	2	1	2	1	2	0	1	0	0
4	2	45	3	2	3	2	1	2	0	0	0	0	0	0
4	1	38	2	2	3	2	1	1	1	2	0	1	0	0
4	1	21	1	2	3	2	1	1	1	7	0	1	1	0
4	2	27	2	2	3	2	1	1	0	0	0	0	0	0
4	2	27	2	2	3	2	1	4	1	3	0	0	0	1
4	2	42	2	2	3	2	1	2	0	0	0	0	0	0
4	1	29	2	2	3	2	1	2	1	1	0	0	1	0
4	1	42	2	2	3	2	1	2	0	0	0	0	0	0
4	2	18	1	2	3	2	1	4	1	1	0	0	1	0
4	1	21	1	2	3	2	1	4	1	1	0	0	1	0
4	2	32	2	2	3	2	1	1	1	1	0	0	1	0
4	2	17	1	2	3	2	1	4	1	6	1	0	1	0
4	2	23	1	2	3	2	1	2	0	0	0	0	0	0
4	1	33	2	2	3	2	1	2	1	3	0	0	0	1
4	1	40	2	2	3	2	1	1	0	0	0	0	0	0
4	2	18	1	2	3	2	1	4	1	1	0	0	1	0
4	1	18	1	2	3	2	1	4	0	0	0	0	0	0
4	1	22	1	2	3	2	1	2	1	1	0	0	1	0
4	1	51	3	2	3	2	1	2	0	0	0	0	0	0
4	2	30	2	2	3	2	1	1	1	1	0	0	1	0
4	1	19	1	2	3	2	1	1	1	6	1	0	1	0
4	1	69	3	2	3	2	1	4	0	0	0	0	0	0
4	1	42	2	2	3	2	1	4	0	0	0	0	0	0
4	2	20	1	2	3	2	1	4	1	1	0	0	1	0
4	1	19	1	2	3	2	1	1	1	2	0	1	0	0
4	2	21	1	2	3	2	1	4	0	0	0	0	0	0
4	1	22	1	2	3	2	1	1	0	0	0	0	0	0
4	2	24	1	2	3	2	1	1	0	0	0	0	0	0
4	2	24	1	2	3	2	1	1	1	1	0	0	1	0
4	1	55	3	2	3	2	1	2	1	5	0	0	1	1
4	1	18	1	2	3	2	1	4	1	1	0	0	1	0
4	1	26	2	2	3	2	1	4	0	0	0	0	0	0
4	1	22	1	2	3	2	1	1	0	0	0	0	0	0
4	2	17	1	2	3	2	1	2	0	0	0	0	0	0
4	2	17	1	2	3	2	1	2	0	0	0	0	0	0
4	2	18	1	2	3	2	1	4	1	1	0	0	1	0
4	2	36	2	2	3	2	1	4	0	0	0	0	0	0
4	2	22	1	2	3	2	1	4	0	0	0	0	0	0
4	2	32	2	2	3	2	1	2	0	0	0	0	0	0
4	2	20	1	2	3	2	1	4	0	0	0	0	0	0
4	1	37	2	2	3	2	1	2	0	0	0	0	0	0
4	1	21	1	2	3	2	1	4	1	2	0	1	0	0
4	2	42	2	2	3	2	1	1	1	1	0	0	1	0
4	2	39	2	2	3	2	1	1	1	2	0	1	0	0
4	2	24	1	2	3	2	1	4	0	0	0	0	0	0
4	1	34	2	2	3	2	1	4	0	0	0	0	0	0
4	1	42	2	2	3	2	1	2	0	0	0	0	0	0
4	1	25	2	2	3	2	1	4	0	0	0	0	0	0
4	2	32	2	2	3	2	1	1	1	6	1	0	1	0
4	2	79	3	2	3	2	1	4	1	2	0	1	0	0
4	1	21	1	2	3	2	1	4	1	1	0	0	1	0
4	1	22	1	2	3	2	1	2	1	4	1	0	0	0
4	2	46	3	2	3	2	1	4	1	9	1	1	0	0
4	1	24	1	2	3	2	1	2	1	2	0	1	0	0
4	1	25	2	2	3	2	1	4	0	0	0	0	0	0
4	1	42	2	2	3	2	1	2	0	0	0	0	0	0
4	1	25	2	2	3	2	1	1	1	2	0	1	0	0
4	2	30	2	2	3	2	1	4	0	0	0	0	0	0
4	2	36	2	2	3	2	1	1	1	2	0	1	0	0
4	2	30	2	2	3	2	1	3	1	4	1	0	0	0
4	2	36	2	2	3	2	1	4	0	0	0	0	0	0
4	2	16	1	2	3	2	0	4	1	4	1	0	0	0
4	2	26	2	2	3	2	1	1	1	9	1	1	0	0
4	2	25	2	2	3	2	1	4	0	0	0	0	0	0
4	1	27	2	2	3	2	1	4	0	0	0	0	0	0
4	2	26	2	2	3	2	1	1	1	2	0	1	0	0
4	2	20	1	2	3	2	1	2	0	0	0	0	0	0
4	1	16	1	2	3	1	1	3	0	0	0	0	0	0
4	1	29	2	2	3	2	1	2	0	0	0	0	0	0
4	2	30	2	2	3	2	1	4	1	4	1	0	0	0
4	1	25	2	2	3	1	1	1	0	0	0	0	0	0
4	1	33	2	2	3	1	1	2	1	3	0	0	0	1
4	1	64	3	2	3	2	1	4	0	0	0	0	0	0
4	2	22	1	2	3	2	1	4	0	0	0	0	0	0
4	2	24	1	2	3	2	1	2	0	0	0	0	0	0
4	2	32	2	2	3	2	1	4	1	9	1	1	0	0
4	2	41	2	2	3	2	1	2	1	13	1	0	1	1
4	2	20	1	2	3	2	1	1	0	0	0	0	0	0
4	1	55	3	2	3	2	1	4	0	0	0	0	0	0
4	2	31	2	2	3	2	1	4	0	0	0	0	0	0
4	2	31	2	2	3	2	1	4	0	0	0	0	0	0
4	2	16	1	2	3	1	1	2	1	3	0	0	0	1
4	2	26	2	2	3	2	1	4	1	2	0	1	0	0
4	2	16	1	2	3	1	1	2	0	0	0	0	0	0
4	2	20	1	2	3	2	1	3	0	0	0	0	0	0
4	2	40	2	2	3	2	1	4	0	0	0	0	0	0
4	1	32	2	2	3	1	1	2	0	0	0	0	0	0
4	2	32	2	2	3	2	1	1	0	0	0	0	0	0
4	2	22	1	2	3	2	1	2	0	0	0	0	0	0
4	2	33	2	2	3	2	1	4	0	0	0	0	0	0
4	1	32	2	2	3	2	1	4	0	0	0	0	0	0
4	1	23	1	2	3	2	1	2	0	0	0	0	0	0
4	2	30	2	2	3	2	1	1	0	0	0	0	0	0
4	2	36	2	2	3	2	1	3	0	0	0	0	0	0
4	1	24	1	2	3	2	1	2	0	0	0	0	0	0
4	1	28	2	2	3	1	1	4	0	0	0	0	0	0
4	2	33	2	2	3	2	1	4	0	0	0	0	0	0
4	2	23	1	2	3	2	1	2	0	0	0	0	0	0
4	2	20	1	2	3	2	1	2	1	4	1	0	0	0
4	2	16	1	2	3	2	1	4	0	0	0	0	0	0
4	1	46	3	2	3	2	1	4	1	4	1	0	0	0
4	1	24	1	2	3	1	1	4	0	0	0	0	0	0
4	1	24	1	2	3	2	1	2	1	4	1	0	0	0
4	2	35	2	2	3	2	1	2	0	0	0	0	0	0
4	2	16	1	2	3	2	1	1	0	0	0	0	0	0
4	2	18	1	2	3	2	1	4	0	0	0	0	0	0
4	2	21	1	2	3	2	1	4	0	0	0	0	0	0
4	2	17	1	2	3	2	1	3	0	0	0	0	0	0
4	1	55	3	2	3	2	1	4	0	0	0	0	0	0
4	1	28	2	2	3	2	1	2	1	2	0	1	0	0
4	1	22	1	2	3	2	1	2	1	3	0	0	0	1
4	2	43	2	2	3	2	1	4	0	0	0	0	0	0
4	1	19	1	2	3	2	1	2	0	0	0	0	0	0
4	1	30	2	2	3	2	1	4	1	1	0	0	1	0
4	2	26	2	2	3	2	1	4	0	0	0	0	0	0
4	2	28	2	2	3	2	1	2	0	0	0	0	0	0
4	2	31	2	2	3	2	1	4	0	0	0	0	0	0
4	1	28	2	2	3	2	1	1	0	0	0	0	0	0
4	1	54	3	2	3	2	1	4	0	0	0	0	0	0
4	2	20	1	2	3	2	1	2	1	1	0	0	1	0
4	1	45	3	2	3	2	1	4	0	0	0	0	0	0
4	1	28	2	2	3	2	1	4	1	1	0	0	1	0
4	1	26	2	2	3	2	1	4	0	0	0	0	0	0
4	1	37	2	2	3	2	1	2	1	1	0	0	1	0
4	1	46	3	2	3	2	1	2	0	0	0	0	0	0
4	2	43	2	2	3	2	1	4	0	0	0	0	0	0
4	2	45	3	2	3	2	1	4	0	0	0	0	0	0
4	1	48	3	2	3	2	1	4	0	0	0	0	0	0
4	2	30	2	2	3	2	1	4	0	0	0	0	0	0
4	2	24	1	2	3	2	1	1	1	3	0	0	0	1
4	2	27	2	2	3	2	1	3	0	0	0	0	0	0
4	2	31	2	2	3	2	1	4	1	2	0	1	0	0
4	2	21	1	2	3	2	1	4	0	0	0	0	0	0
4	2	21	1	2	3	1	1	4	0	0	0	0	0	0
4	2	21	1	2	3	2	1	1	1	3	0	0	0	1
4	1	32	2	2	3	2	1	1	0	0	0	0	0	0
4	1	31	2	2	3	2	1	4	0	0	0	0	0	0
4	1	45	3	2	3	2	1	2	0	0	0	0	0	0
1	2	21	1	2	3	2	1	4	1	2	0	1	0	0
4	2	20	1	2	3	2	1	4	0	0	0	0	0	0
4	2	22	1	2	3	2	1	4	0	0	0	0	0	0
4	2	38	2	2	3	2	1	2	1	6	1	0	1	0
4	2	25	2	2	3	2	1	1	1	3	0	0	0	1
4	2	21	1	2	3	2	1	2	0	0	0	0	0	0
4	2	38	2	2	3	2	1	1	0	0	0	0	0	0
4	2	20	1	2	3	2	1	4	1	3	0	0	0	1
4	2	23	1	2	3	2	1	4	0	0	0	0	0	0
4	1	16	1	2	3	2	1	4	0	0	0	0	0	0
4	2	22	1	2	3	2	1	2	0	0	0	0	0	0
4	2	16	1	2	3	2	1	3	1	1	0	0	1	0
4	2	17	1	2	3	2	1	4	1	9	1	1	0	0
4	2	33	2	2	3	2	1	4	0	0	0	0	0	0
4	2	32	2	2	3	2	1	2	1	4	1	0	0	0
4	2	21	1	2	3	2	1	4	0	0	0	0	0	0
4	2	21	1	2	3	2	1	3	0	0	0	0	0	0
4	2	16	1	2	3	2	1	4	1	4	1	0	0	0
4	2	23	1	2	3	2	1	4	1	11	0	1	1	1
4	2	30	2	2	3	2	1	4	0	0	0	0	0	0
4	2	29	2	2	3	2	1	2	0	0	0	0	0	0
4	2	29	2	2	3	2	1	4	1	2	0	1	0	0
4	1	17	1	2	3	2	1	1	0	0	0	0	0	0
4	2	16	1	2	3	2	1	2	1	2	0	1	0	0
4	1	16	1	2	3	2	1	4	1	2	0	1	0	0
4	1	27	2	2	3	2	1	4	0	0	0	0	0	0
4	1	16	1	2	3	1	1	4	0	0	0	0	0	0
4	1	21	1	2	3	2	1	1	0	0	0	0	0	0
4	1	18	1	2	3	2	1	4	0	0	0	0	0	0
4	1	16	1	2	3	2	1	2	0	0	0	0	0	0
4	1	35	2	2	3	1	1	4	0	0	0	0	0	0
4	1	29	2	2	3	2	1	2	1	4	1	0	0	0
4	1	35	2	2	3	1	1	4	0	0	0	0	0	0
4	2	32	2	2	3	2	1	4	0	0	0	0	0	0
4	1	26	2	2	3	2	1	4	0	0	0	0	0	0
4	1	31	2	2	3	2	1	4	0	0	0	0	0	0
4	2	22	1	2	3	2	1	2	0	0	0	0	0	0
4	2	22	1	2	3	2	1	4	0	0	0	0	0	0
4	1	31	2	2	3	2	1	3	0	0	0	0	0	0
4	1	21	1	2	3	2	1	1	0	0	0	0	0	0
4	1	22	1	2	3	2	1	1	0	0	0	0	0	0
4	2	26	2	2	3	2	1	2	1	4	1	0	0	0
4	2	30	2	2	3	2	1	4	0	0	0	0	0	0
4	2	25	2	2	3	2	1	4	0	0	0	0	0	0
4	1	18	1	2	3	2	1	4	0	0	0	0	0	0
4	2	26	2	2	3	2	1	2	0	0	0	0	0	0
4	1	40	2	2	3	2	1	2	1	3	0	0	0	1
4	1	48	3	2	3	2	1	4	0	0	0	0	0	0
4	1	19	1	2	3	2	1	4	0	0	0	0	0	0
4	1	20	1	2	3	2	1	4	0	0	0	0	0	0
4	1	26	2	2	3	2	1	3	0	0	0	0	0	0
4	1	19	1	2	3	2	1	2	1	7	0	1	1	0
4	1	47	3	2	3	2	1	4	0	0	0	0	0	0
4	1	20	1	2	3	2	1	4	0	0	0	0	0	0
4	1	34	2	2	3	2	1	4	0	0	0	0	0	0
4	2	38	2	2	3	2	1	2	1	2	0	1	0	0
4	2	52	3	2	3	2	1	4	0	0	0	0	0	0
4	2	37	2	2	3	2	1	4	0	0	0	0	0	0
4	2	30	2	2	3	2	1	2	0	0	0	0	0	0
4	2	29	2	2	3	2	1	3	1	3	0	0	0	1
4	2	24	1	2	3	2	1	1	0	0	0	0	0	0
4	1	24	1	2	3	2	1	4	1	2	0	1	0	0
4	1	42	2	2	3	2	1	1	0	0	0	0	0	0
4	1	17	1	2	3	2	1	4	0	0	0	0	0	0
4	1	17	1	2	3	2	1	1	0	0	0	0	0	0
4	2	17	1	2	3	2	1	2	0	0	0	0	0	0
4	1	17	1	2	3	2	1	4	0	0	0	0	0	0
4	1	41	2	2	3	2	1	2	0	0	0	0	0	0
4	2	16	1	2	3	2	1	4	0	0	0	0	0	0
4	2	18	1	2	3	2	1	4	0	0	0	0	0	0
4	2	23	1	2	3	2	1	2	1	2	0	1	0	0
4	1	19	1	2	3	2	1	4	1	2	0	1	0	0
4	1	20	1	2	3	2	1	2	0	0	0	0	0	0
4	2	26	2	2	3	2	1	2	0	0	0	0	0	0
4	1	23	1	2	3	2	1	1	1	1	0	0	1	0
4	1	28	2	2	3	2	1	4	0	3	0	0	0	0
4	1	21	1	2	3	2	1	1	0	0	0	0	0	0
4	2	18	1	2	3	2	1	4	0	0	0	0	0	0
4	2	21	1	2	3	2	1	4	0	0	0	0	0	0
4	1	42	2	2	3	2	1	4	0	0	0	0	0	0
4	2	16	1	2	3	2	1	2	1	9	1	1	0	0
4	1	32	2	2	3	2	1	4	1	3	0	0	0	1
4	1	30	2	2	3	2	1	4	0	0	0	0	0	0
4	1	17	1	2	3	2	1	2	0	0	0	0	0	0
4	2	38	2	2	3	2	1	1	1	1	0	0	1	0
4	1	21	1	2	3	2	1	4	0	0	0	0	0	0
4	1	16	1	2	3	2	1	3	1	2	0	1	0	0
4	2	22	1	2	3	2	1	4	0	0	0	0	0	0
4	2	30	2	2	3	2	1	4	0	0	0	0	0	0
4	2	36	2	2	3	2	1	1	1	4	1	0	0	0
4	1	25	2	2	3	2	1	2	1	5	0	0	1	1
4	2	22	1	2	3	2	1	4	0	0	0	0	0	0
4	1	16	1	2	3	2	1	4	0	0	0	0	0	0
4	2	43	2	2	3	2	1	4	0	0	0	0	0	0
4	2	29	2	2	3	2	1	4	0	0	0	0	0	0
4	1	48	3	2	3	2	1	4	0	0	0	0	0	0
4	2	33	2	2	3	2	1	4	0	0	0	0	0	0
4	1	54	3	2	3	2	0	1	0	0	0	0	0	0
4	2	39	2	2	3	2	1	4	0	0	0	0	0	0
4	2	17	1	2	3	2	1	2	0	0	0	0	0	0
4	2	28	2	2	3	2	1	1	0	0	0	0	0	0
4	2	40	2	2	3	2	1	4	0	0	0	0	0	0
4	2	21	1	2	3	2	1	2	0	0	0	0	0	0
4	2	22	1	2	3	2	1	3	0	0	0	0	0	0
4	2	26	2	2	3	2	1	4	0	0	0	0	0	0
4	2	29	2	2	3	2	1	4	0	0	0	0	0	0
4	1	29	2	2	3	2	1	4	1	9	1	1	0	0
4	2	26	2	2	3	2	1	2	0	0	0	0	0	0
4	2	27	2	2	3	2	1	1	0	0	0	0	0	0
4	1	21	1	2	3	2	1	4	0	0	0	0	0	0
4	1	35	2	2	3	2	1	2	0	0	0	0	0	0
4	2	23	1	2	3	2	1	2	1	1	0	0	1	0
4	2	31	2	2	3	2	1	1	0	0	0	0	0	0
4	1	38	2	2	3	2	1	4	0	0	0	0	0	0
4	1	26	2	2	3	2	1	2	1	2	0	1	0	0
4	1	28	2	2	3	2	1	4	0	0	0	0	0	0
4	1	27	2	2	3	2	1	4	0	0	0	0	0	0
4	2	35	2	2	3	2	1	4	0	0	0	0	0	0
4	1	25	2	2	3	2	1	2	0	0	0	0	0	0
4	2	27	2	2	3	2	1	4	0	0	0	0	0	0
4	1	36	2	2	3	2	1	4	0	0	0	0	0	0
4	1	36	2	2	3	2	1	3	1	5	0	0	1	1
4	1	53	3	2	3	2	1	1	0	0	0	0	0	0
4	1	25	2	2	3	2	1	2	0	0	0	0	0	0
4	1	31	2	2	3	2	1	4	0	0	0	0	0	0
4	1	27	2	2	3	2	1	4	0	0	0	0	0	0
4	2	38	2	2	3	2	1	3	0	0	0	0	0	0
4	2	21	1	2	3	2	1	2	0	0	0	0	0	0
4	2	20	1	2	3	2	1	4	1	9	1	1	0	0
4	2	23	1	2	3	2	1	4	0	0	0	0	0	0
4	1	28	2	2	3	2	1	1	0	0	0	0	0	0
4	2	30	2	2	3	2	1	4	0	0	0	0	0	0
4	2	29	2	2	3	2	1	4	0	0	0	0	0	0
4	2	18	1	2	3	2	1	4	0	0	0	0	0	0
4	2	16	1	2	3	2	1	2	0	0	0	0	0	0
4	2	20	1	2	3	2	1	3	0	0	0	0	0	0
4	2	50	3	2	3	2	1	3	0	0	0	0	0	0
4	1	20	1	2	3	2	1	3	0	0	0	0	0	0
4	1	20	1	2	3	2	1	3	0	0	0	0	0	0
4	2	28	2	2	3	1	1	4	0	0	0	0	0	0
4	2	19	1	2	3	2	1	2	0	0	0	0	0	0
4	1	34	2	2	3	2	1	1	1	7	0	1	1	0
4	1	17	1	2	3	2	1	4	0	0	0	0	0	0
4	1	52	3	2	3	2	1	2	1	4	1	0	0	0
4	2	23	1	2	3	2	1	4	0	0	0	0	0	0
4	2	48	3	2	3	1	1	4	0	0	0	0	0	0
4	2	25	2	2	3	2	1	4	0	0	0	0	0	0
4	2	20	1	2	3	2	1	4	0	0	0	0	0	0
4	1	30	2	2	3	2	1	1	1	2	0	1	0	0
4	1	35	2	2	3	2	1	4	0	0	0	0	0	0
4	1	18	1	2	3	2	1	4	0	0	0	0	0	0
4	1	20	1	2	3	2	1	4	0	0	0	0	0	0
4	2	20	1	2	3	2	1	4	0	0	0	0	0	0
4	2	32	2	2	3	2	1	1	0	0	0	0	0	0
4	1	38	2	2	3	1	1	1	1	4	1	0	0	0
4	1	23	1	2	3	2	1	4	0	0	0	0	0	0
4	2	38	2	2	3	2	1	1	0	0	0	0	0	0
4	1	43	2	2	3	1	1	4	1	10	0	1	0	1
4	1	20	1	2	3	2	1	2	1	1	0	0	1	0
4	1	29	2	2	3	2	1	3	0	0	0	0	0	0
4	2	39	2	2	3	1	1	1	1	4	1	0	0	0
4	1	27	2	2	3	2	1	4	1	8	1	0	0	1
4	1	30	2	2	3	2	1	1	0	0	0	0	0	0
4	2	23	1	2	3	2	1	4	0	0	0	0	0	0
4	1	21	1	2	3	2	1	1	0	0	0	0	0	0
4	1	32	2	2	3	2	1	2	0	0	0	0	0	0
4	2	27	2	2	3	2	1	4	0	0	0	0	0	0
4	2	30	2	2	3	2	1	4	0	0	0	0	0	0
4	2	43	2	2	3	1	1	1	0	0	0	0	0	0
4	2	21	1	2	3	2	1	4	0	0	0	0	0	0
4	2	24	1	2	3	2	1	4	0	0	0	0	0	0
4	2	20	1	2	3	2	1	4	0	0	0	0	0	0
4	1	42	2	2	3	2	1	4	0	0	0	0	0	0
4	1	37	2	2	3	2	1	4	0	0	0	0	0	0
4	2	22	1	2	3	1	1	4	0	0	0	0	0	0
4	2	38	2	2	3	1	1	4	0	0	0	0	0	0
4	2	18	1	2	3	2	1	1	0	0	0	0	0	0
4	2	17	1	2	3	1	1	4	0	0	0	0	0	0
4	2	22	1	2	3	1	1	2	0	0	0	0	0	0
4	2	17	1	2	3	2	1	4	0	0	0	0	0	0
4	2	20	1	2	3	2	1	4	0	0	0	0	0	0
4	1	48	3	2	3	2	1	2	0	0	0	0	0	0
4	1	29	2	2	3	2	1	1	1	4	1	0	0	0
4	2	21	1	2	3	2	1	4	1	2	0	1	0	0
4	2	35	2	2	3	2	1	1	1	10	0	1	0	1
4	2	35	2	2	3	2	1	1	0	0	0	0	0	0
4	1	16	1	2	3	2	1	2	0	0	0	0	0	0
4	2	21	1	2	3	2	1	2	0	0	0	0	0	0
4	2	23	1	2	3	2	1	4	0	0	0	0	0	0
4	1	17	1	2	3	2	1	2	0	0	0	0	0	0
4	1	21	1	2	3	1	1	1	0	0	0	0	0	0
4	1	49	3	2	3	2	1	4	1	3	0	0	0	1
4	1	25	2	2	3	2	1	1	0	0	0	0	0	0
4	2	28	2	2	3	2	1	4	0	0	0	0	0	0
4	2	24	1	2	3	2	1	1	1	4	1	0	0	0
4	1	16	1	2	3	1	1	2	0	0	0	0	0	0
4	2	16	1	2	3	2	1	1	0	0	0	0	0	0
4	2	22	1	2	3	1	1	2	1	4	1	0	0	0
4	1	25	2	2	3	2	1	4	1	4	1	0	0	0
4	1	42	2	2	3	2	1	1	0	0	0	0	0	0
4	2	18	1	2	3	2	1	4	1	4	1	0	0	0
4	2	16	1	2	3	2	1	2	1	6	1	0	1	0
4	2	16	1	2	3	2	1	1	1	4	1	0	0	0
4	1	29	2	2	3	2	1	4	0	0	0	0	0	0
4	2	16	1	2	3	2	1	2	0	0	0	0	0	0
4	2	40	2	2	3	2	1	4	0	0	0	0	0	0
4	2	22	1	2	3	2	1	2	1	2	0	1	0	0
4	2	22	1	2	3	2	1	4	0	0	0	0	0	0
4	2	21	1	2	3	2	1	4	0	0	0	0	0	0
4	2	16	1	2	3	1	1	1	0	0	0	0	0	0
4	1	38	2	2	3	2	1	2	0	0	0	0	0	0
4	1	25	2	2	3	2	1	2	1	2	0	1	0	0
4	1	18	1	2	3	2	1	4	0	0	0	0	0	0
4	2	17	1	2	3	1	1	1	1	4	1	0	0	0
4	2	16	1	2	3	1	1	4	0	0	0	0	0	0
4	1	25	2	2	3	1	1	4	0	0	0	0	0	0
4	2	47	3	2	3	2	1	1	1	6	1	0	1	0
4	2	16	1	2	3	1	1	4	0	0	0	0	0	0
4	1	17	1	2	3	1	1	4	0	0	0	0	0	0
4	1	17	1	2	3	1	1	4	0	0	0	0	0	0
4	1	19	1	2	3	1	1	4	0	0	0	0	0	0
4	1	28	2	2	3	2	1	4	0	0	0	0	0	0
4	1	27	2	2	3	1	1	4	0	0	0	0	0	0
4	1	27	2	2	3	2	1	2	0	0	0	0	0	0
4	2	16	1	2	3	1	1	4	0	0	0	0	0	0
4	2	17	1	2	3	1	1	4	0	0	0	0	0	0
4	2	30	2	2	3	2	1	4	0	0	0	0	0	0
4	2	48	3	2	3	2	1	2	1	9	1	1	0	0
4	2	22	1	2	3	2	1	4	0	0	0	0	0	0
4	1	18	1	2	3	2	1	2	0	0	0	0	0	0
4	2	28	2	2	3	2	1	4	0	0	0	0	0	0
4	2	21	1	2	3	1	1	2	1	3	0	0	0	1
4	2	32	2	2	3	2	1	4	0	0	0	0	0	0
4	1	37	2	2	3	2	1	4	0	0	0	0	0	0
4	2	41	2	2	3	1	1	2	0	0	0	0	0	0
4	2	21	1	2	3	1	1	3	0	0	0	0	0	0
4	1	32	2	2	3	1	1	4	0	0	0	0	0	0
4	2	28	2	2	3	1	1	4	0	0	0	0	0	0
4	1	43	2	2	3	2	1	4	0	0	0	0	0	0
4	2	34	2	2	3	2	1	2	0	0	0	0	0	0
4	1	35	2	2	3	1	1	2	0	0	0	0	0	0
4	1	20	1	2	3	2	1	4	0	0	0	0	0	0
4	1	18	1	2	3	1	1	4	0	0	0	0	0	0
4	1	31	2	2	3	2	1	2	0	0	0	0	0	0
4	2	29	2	2	3	2	1	1	0	0	0	0	0	0
4	2	25	2	2	3	2	1	4	0	0	0	0	0	0
4	1	18	1	2	3	2	1	2	0	0	0	0	0	0
4	2	36	2	2	3	2	1	4	0	0	0	0	0	0
4	2	31	2	2	3	1	1	2	0	0	0	0	0	0
4	1	40	2	2	3	2	1	2	0	0	0	0	0	0
4	1	25	2	2	3	2	1	4	0	0	0	0	0	0
4	2	29	2	2	3	2	1	4	0	0	0	0	0	0
4	2	37	2	2	3	2	1	1	0	0	0	0	0	0
4	2	21	1	2	3	2	1	2	0	0	0	0	0	0
4	2	36	2	2	3	2	1	4	0	0	0	0	0	0
4	1	22	1	2	3	2	1	2	0	0	0	0	0	0
4	1	22	1	2	3	2	1	2	0	0	0	0	0	0
4	1	22	1	2	3	1	0	2	0	0	0	0	0	0
4	1	25	2	2	3	2	1	4	0	0	0	0	0	0
4	1	25	2	2	3	1	1	4	0	0	0	0	0	0
4	2	23	1	2	3	1	1	2	0	0	0	0	0	0
4	2	16	1	1	2	1	1	2	1	4	1	0	0	0
4	2	16	1	1	2	1	1	2	1	4	1	0	0	0
4	2	16	1	1	2	1	1	3	0	0	0	0	0	0
4	1	16	1	1	2	1	1	4	0	0	0	0	0	0
4	1	16	1	1	2	1	1	2	0	0	0	0	0	0
4	2	16	1	1	2	1	1	4	0	0	0	0	0	0
4	1	16	1	1	2	1	1	2	0	0	0	0	0	0
4	2	16	1	1	2	1	1	4	0	0	0	0	0	0
4	1	18	1	1	2	1	1	2	0	0	0	0	0	0
4	1	16	1	1	2	1	1	2	0	0	0	0	0	0
4	1	16	1	1	2	1	1	4	0	0	0	0	0	0
4	1	30	2	2	1	1	1	4	0	0	0	0	0	0
4	1	27	2	2	1	1	1	4	1	1	0	0	1	0
4	2	40	2	2	1	2	1	2	0	0	0	0	0	0
4	2	16	1	1	2	1	1	4	1	4	1	0	0	0
4	1	16	1	1	2	1	1	4	1	1	0	0	1	0
4	1	16	1	1	2	1	1	2	1	4	1	0	0	0
4	1	16	1	1	2	1	1	2	0	0	0	0	0	0
4	1	16	1	1	2	1	1	4	0	0	0	0	0	0
4	1	16	1	1	2	1	1	4	1	2	0	1	0	0
4	1	16	1	1	2	1	0	4	0	0	0	0	0	0
4	1	16	1	1	2	1	1	4	0	0	0	0	0	0
4	1	19	1	1	2	1	1	4	0	0	0	0	0	0
4	1	18	1	1	2	2	1	4	0	0	0	0	0	0
4	1	22	1	1	2	2	1	4	0	0	0	0	0	0
4	1	18	1	1	2	2	1	2	0	0	0	0	0	0
4	1	16	1	1	2	2	1	4	1	4	1	0	0	0
4	1	17	1	1	2	2	1	2	1	1	0	0	1	0
4	1	21	1	1	2	1	1	3	0	0	0	0	0	0
4	1	18	1	1	2	2	1	2	0	0	0	0	0	0
4	1	17	1	1	2	1	1	4	0	0	0	0	0	0
4	1	17	1	1	2	2	1	4	1	4	1	0	0	0
4	1	16	1	1	2	2	1	4	1	4	1	0	0	0
4	1	16	1	1	2	2	1	4	0	0	0	0	0	0
4	1	16	1	1	2	2	1	4	0	0	0	0	0	0
4	1	18	1	1	2	2	1	4	0	0	0	0	0	0
4	1	16	1	1	2	2	1	4	0	0	0	0	0	0
4	1	17	1	1	2	2	1	4	0	0	0	0	0	0
4	1	16	1	1	2	1	1	2	1	2	0	1	0	0
4	1	17	1	1	2	1	1	2	1	3	0	0	0	1
4	1	17	1	1	2	1	1	4	1	2	0	1	0	0
4	1	17	1	1	2	1	1	2	1	1	0	0	1	0
4	1	17	1	1	2	1	1	4	0	0	0	0	0	0
4	1	17	1	1	2	1	1	4	0	0	0	0	0	0
4	1	16	1	1	2	1	1	4	0	0	0	0	0	0
4	1	16	1	1	2	2	1	2	0	0	0	0	0	0
4	1	16	1	1	2	2	1	4	1	1	0	0	1	0
4	1	16	1	1	2	1	1	2	0	0	0	0	0	0
4	1	16	1	1	2	1	1	3	0	0	0	0	0	0
4	1	16	1	1	2	1	1	2	0	0	0	0	0	0
4	1	16	1	1	2	1	1	4	0	0	0	0	0	0
4	1	16	1	1	2	2	1	2	1	1	0	0	1	0
4	1	19	1	1	2	2	1	4	0	0	0	0	0	0
4	1	20	1	1	2	2	1	4	0	0	0	0	0	0
4	1	17	1	1	2	2	1	2	0	0	0	0	0	0
4	1	17	1	1	2	1	1	2	0	0	0	0	0	0
4	1	16	1	1	2	1	1	4	0	0	0	0	0	0
4	1	16	1	1	2	2	1	4	0	0	0	0	0	0
4	1	16	1	1	2	1	1	3	0	0	0	0	0	0
4	1	16	1	1	2	2	1	4	0	0	0	0	0	0
4	1	16	1	1	2	1	1	4	1	2	0	1	0	0
4	1	17	1	1	2	1	1	4	0	0	0	0	0	0
4	1	17	1	1	2	1	1	2	1	4	1	0	0	0
4	1	16	1	1	2	1	1	4	0	0	0	0	0	0
4	1	16	1	1	2	2	1	2	0	1	0	0	0	0
4	1	17	1	1	2	1	1	2	1	4	1	0	0	0
4	1	16	1	1	2	2	1	2	0	0	0	0	0	0
4	1	16	1	1	2	1	1	4	0	0	0	0	0	0
4	1	16	1	1	2	2	1	3	1	0	0	0	0	0
4	1	16	1	1	2	2	1	4	0	0	0	0	0	0
4	1	16	1	1	2	1	1	2	0	0	0	0	0	0
4	1	16	1	1	2	2	1	2	1	4	1	0	0	0
4	1	17	1	1	2	2	1	4	0	0	0	0	0	0
4	1	18	1	1	2	2	1	4	0	0	0	0	0	0
4	1	17	1	1	2	1	1	4	0	0	0	0	0	0
4	1	19	1	1	2	2	1	2	1	9	1	1	0	0
4	1	19	1	1	2	1	1	2	0	0	0	0	0	0
4	1	16	1	1	2	1	1	4	0	0	0	0	0	0
4	1	16	1	1	2	1	1	4	0	0	0	0	0	0
4	2	16	1	1	2	1	1	4	0	0	0	0	0	0
4	1	18	1	1	2	1	1	2	0	0	0	0	0	0
4	2	16	1	1	2	1	1	4	1	8	1	0	0	1
4	1	17	1	1	2	1	1	4	0	0	0	0	0	0
4	1	17	1	1	2	1	1	4	1	8	1	0	0	1
4	2	16	1	1	2	1	1	2	0	0	0	0	0	0
4	2	16	1	1	2	1	1	2	0	0	0	0	0	0
4	2	43	2	2	1	2	1	4	0	0	0	0	0	0
4	1	16	1	1	2	1	1	4	1	1	0	0	1	0
4	1	16	1	1	2	1	1	2	0	0	0	0	0	0
4	2	17	1	1	2	2	1	4	1	12	1	1	0	1
4	1	16	1	1	2	1	1	4	0	0	0	0	0	0
4	1	16	1	1	2	1	1	4	0	0	0	0	0	0
4	1	18	1	1	2	1	1	4	0	0	0	0	0	0
4	2	16	1	1	2	1	1	3	0	0	0	0	0	0
4	2	16	1	1	2	1	1	4	1	4	1	0	0	0
4	1	16	1	1	2	1	1	4	0	0	0	0	0	0
4	1	16	1	1	2	1	1	4	0	0	0	0	0	0
4	2	18	1	1	2	1	1	4	1	7	0	1	1	0
4	1	16	1	1	2	1	1	4	0	0	0	0	0	0
4	1	16	1	1	2	1	1	4	0	0	0	0	0	0
4	1	16	1	1	2	1	1	4	0	0	0	0	0	0
4	1	16	1	1	2	1	1	4	0	0	0	0	0	0
4	1	17	1	1	2	1	1	2	0	0	0	0	0	0
4	1	16	1	1	2	1	1	4	1	11	0	1	1	1
4	1	16	1	1	2	1	1	2	0	0	0	0	0	0
4	1	16	1	1	2	1	1	2	0	0	0	0	0	0
4	1	16	1	1	2	1	1	4	0	0	0	0	0	0
4	2	19	1	1	2	2	1	4	1	9	1	1	0	0
4	2	16	1	1	2	1	1	4	1	1	0	0	1	0
4	1	16	1	1	2	1	1	4	1	5	0	0	1	1
4	1	16	1	1	2	1	1	4	0	0	0	0	0	0
4	2	16	1	1	2	1	1	2	0	0	0	0	0	0
4	1	16	1	1	2	1	1	2	1	6	1	0	1	0
4	1	17	1	1	2	1	1	4	0	0	0	0	0	0
4	1	16	1	1	2	1	1	2	1	2	0	1	0	0
4	1	16	1	1	2	1	1	4	0	0	0	0	0	0
4	1	16	1	1	2	2	1	4	0	0	0	0	0	0
4	1	17	1	1	2	1	1	4	0	0	0	0	0	0
4	1	21	1	1	2	1	1	4	0	0	0	0	0	0
4	1	19	1	1	2	2	1	4	0	0	0	0	0	0
4	1	17	1	1	2	2	1	4	1	1	0	0	1	0
4	1	21	1	1	2	2	1	4	1	1	0	0	1	0
4	2	16	1	1	2	2	1	4	0	0	0	0	0	0
4	1	16	1	1	2	2	1	4	0	0	0	0	0	0
4	1	17	1	1	2	2	1	3	1	3	0	0	0	1
4	1	20	1	1	2	1	1	4	1	4	1	0	0	0
4	1	19	1	1	2	2	1	2	0	0	0	0	0	0
4	1	20	1	1	2	2	1	2	0	0	0	0	0	0
4	2	16	1	1	2	2	1	2	0	0	0	0	0	0
4	2	16	1	1	2	2	1	4	0	0	0	0	0	0
4	2	17	1	1	2	1	1	4	0	0	0	0	0	0
4	2	16	1	1	2	2	1	4	0	0	0	0	0	0
4	2	16	1	1	2	1	1	4	0	0	0	0	0	0
4	2	16	1	1	2	1	1	4	0	0	0	0	0	0
4	1	19	1	1	2	2	1	4	0	0	0	0	0	0
4	2	18	1	1	2	2	1	4	0	0	0	0	0	0
4	1	20	1	1	2	2	1	4	0	0	0	0	0	0
4	1	17	1	1	2	2	1	4	0	0	0	0	0	0
4	1	18	1	1	2	1	1	4	0	0	0	0	0	0
4	1	16	1	1	2	1	1	4	0	0	0	0	0	0
4	1	16	1	1	2	1	1	4	0	0	0	0	0	0
2	1	29	2	1	2	1	1	4	0	0	0	0	0	0
2	1	22	1	1	2	1	1	4	0	0	0	0	0	0
2	2	42	2	1	2	2	1	4	0	0	0	0	0	0
4	2	16	1	1	2	1	1	4	0	0	0	0	0	0
4	2	16	1	1	2	1	1	3	0	0	0	0	0	0
4	1	16	1	1	2	1	1	4	0	0	0	0	0	0
4	1	16	1	1	2	1	1	4	0	0	0	0	0	0
4	1	16	1	1	2	1	1	4	0	0	0	0	0	0
4	2	16	1	1	2	1	1	4	0	0	0	0	0	0
4	2	16	1	1	2	1	1	4	0	0	0	0	0	0
4	2	16	1	1	2	1	1	4	0	0	0	0	0	0
4	2	16	1	1	2	1	1	4	0	0	0	0	0	0
4	2	16	1	1	2	1	1	4	0	0	0	0	0	0
4	2	16	1	1	2	1	1	4	0	0	0	0	0	0
4	2	16	1	1	2	1	1	4	0	0	0	0	0	0
4	2	16	1	1	2	1	1	4	0	0	0	0	0	0
4	2	16	1	1	2	1	1	4	0	0	0	0	0	0
4	2	16	1	1	2	1	1	4	1	4	1	0	0	0
4	2	16	1	1	2	1	1	4	1	4	1	0	0	0
4	2	17	1	1	2	1	1	4	0	0	0	0	0	0
4	2	18	1	1	2	2	1	4	0	0	0	0	0	0
4	2	18	1	1	2	2	1	4	0	0	0	0	0	0
4	2	18	1	1	2	1	1	4	0	0	0	0	0	0
4	2	28	2	1	2	1	1	4	0	0	0	0	0	0
4	2	18	1	1	2	2	1	4	0	0	0	0	0	0
4	1	19	1	1	2	2	1	4	0	0	0	0	0	0
4	1	16	1	1	2	1	1	4	0	0	0	0	0	0
4	1	17	1	1	2	2	1	4	0	0	0	0	0	0
4	1	17	1	1	2	1	1	2	1	4	1	0	0	0
4	2	18	1	1	2	1	1	4	0	0	0	0	0	0
4	2	19	1	1	2	2	1	2	1	6	1	0	1	0
4	1	19	1	1	2	1	1	4	0	0	0	0	0	0
4	1	16	1	1	2	2	1	4	0	0	0	0	0	0
4	1	19	1	1	2	1	1	4	0	0	0	0	0	0
4	1	17	1	1	2	1	1	4	0	0	0	0	0	0
4	2	21	1	1	2	1	1	2	0	0	0	0	0	0
4	2	16	1	1	2	1	1	4	0	0	0	0	0	0
4	2	18	1	1	2	1	1	2	0	0	0	0	0	0
4	2	16	1	1	2	1	1	2	0	0	0	0	0	0
4	1	16	1	1	2	2	1	4	0	0	0	0	0	0
4	1	16	1	1	2	2	1	4	0	0	0	0	0	0
4	2	16	1	1	2	1	1	4	0	0	0	0	0	0
4	2	17	1	1	2	2	1	4	1	1	0	0	1	0
4	2	16	1	1	2	1	1	4	1	1	0	0	1	0
4	2	16	1	1	2	1	1	4	1	2	0	1	0	0
4	2	16	1	1	2	1	1	4	1	4	1	0	0	0
4	2	16	1	1	2	1	1	4	0	0	0	0	0	0
4	2	16	1	1	2	1	1	4	0	0	0	0	0	0
4	1	18	1	1	2	1	1	4	0	0	0	0	0	0
4	1	18	1	1	2	1	1	4	0	0	0	0	0	0
4	2	16	1	1	2	1	1	4	0	0	0	0	0	0
4	2	16	1	1	2	1	1	4	0	0	0	0	0	0
4	2	17	1	1	2	1	1	4	0	0	0	0	0	0
4	1	23	1	1	2	2	1	4	1	7	0	1	1	0
4	1	16	1	1	2	1	1	2	0	0	0	0	0	0
4	1	16	1	1	2	1	1	4	1	1	0	0	1	0
4	1	16	1	1	2	1	1	2	0	0	0	0	0	0
4	1	16	1	1	2	1	1	4	0	0	0	0	0	0
4	1	16	1	1	2	1	1	4	0	0	0	0	0	0
4	1	16	1	1	2	2	1	4	0	0	0	0	0	0
4	1	16	1	1	2	2	1	4	0	0	0	0	0	0
4	1	17	1	1	2	1	1	3	1	3	0	0	0	1
4	1	17	1	1	2	1	1	2	1	1	0	0	1	0
4	1	16	1	1	2	1	1	4	0	0	0	0	0	0
4	1	18	1	1	2	2	1	4	0	0	0	0	0	0
4	1	17	1	1	2	1	1	2	0	0	0	0	0	0
4	1	18	1	1	2	1	1	2	0	0	0	0	0	0
4	1	17	1	1	2	1	1	2	0	0	0	0	0	0
4	2	17	1	1	2	2	1	4	1	9	1	1	0	0
4	1	22	1	1	2	2	1	4	0	0	0	0	0	0
4	2	17	1	1	2	1	1	4	0	0	0	0	0	0
4	2	19	1	1	2	1	1	4	0	0	0	0	0	0
4	2	17	1	1	2	1	1	4	0	0	0	0	0	0
4	2	16	1	1	2	1	1	4	0	0	0	0	0	0
4	2	16	1	1	2	1	1	4	1	1	0	0	1	0
4	2	16	1	1	2	1	1	4	0	0	0	0	0	0
4	2	18	1	1	2	1	1	4	0	0	0	0	0	0
4	2	17	1	1	2	1	1	4	1	14	1	1	1	1
4	1	16	1	1	2	1	1	4	0	0	0	0	0	0
4	1	16	1	1	2	1	1	4	0	0	0	0	0	0
4	1	16	1	1	2	1	1	2	0	0	0	0	0	0
4	1	22	1	1	2	1	1	4	1	10	0	1	0	1
4	1	20	1	1	2	1	1	4	0	0	0	0	0	0
4	1	19	1	1	2	1	1	2	0	0	0	0	0	0
4	1	17	1	1	2	1	1	3	0	0	0	0	0	0
4	1	19	1	1	2	1	1	4	1	4	1	0	0	0
4	2	16	1	1	2	1	1	4	0	0	0	0	0	0
4	2	18	1	1	2	1	1	2	0	0	0	0	0	0
4	1	17	1	1	2	1	1	4	0	0	0	0	0	0
4	1	17	1	1	2	1	1	4	0	0	0	0	0	0
4	2	18	1	1	2	1	1	2	1	7	0	1	1	0
4	2	19	1	1	2	1	1	2	1	1	0	0	1	0
4	2	17	1	1	2	1	1	2	0	0	0	0	0	0
4	2	17	1	1	2	1	1	4	0	0	0	0	0	0
4	2	16	1	1	2	1	1	4	0	0	0	0	0	0
4	2	16	1	1	2	1	1	4	0	0	0	0	0	0
4	1	17	1	1	2	1	1	4	0	0	0	0	0	0
4	1	17	1	1	2	1	1	4	0	0	0	0	0	0
4	1	19	1	1	2	1	1	4	0	0	0	0	0	0
4	2	47	3	1	2	1	1	4	1	1	0	0	1	0
4	1	19	1	1	2	1	1	4	0	0	0	0	0	0
4	1	17	1	1	2	1	1	4	0	0	0	0	0	0
4	1	16	1	1	2	1	1	4	0	0	0	0	0	0
4	2	16	1	1	2	1	1	2	0	0	0	0	0	0
4	2	16	1	1	2	1	1	2	0	0	0	0	0	0
4	2	18	1	1	2	1	1	4	0	0	0	0	0	0
4	2	16	1	1	2	1	1	4	0	0	0	0	0	0
4	2	18	1	1	2	1	1	3	1	1	0	0	1	0
4	2	16	1	1	2	1	1	4	0	0	0	0	0	0
4	2	16	1	1	2	1	1	4	1	1	0	0	1	0
4	2	16	1	1	2	1	1	4	0	0	0	0	0	0
4	1	18	1	1	2	1	1	4	0	0	0	0	0	0
4	2	16	1	1	2	1	1	2	0	0	0	0	0	0
4	2	20	1	1	2	1	1	4	1	4	1	0	0	0
4	2	18	1	1	2	1	1	4	0	0	0	0	0	0
4	1	17	1	1	2	1	1	4	1	1	0	0	1	0
4	1	18	1	1	2	1	1	4	0	0	0	0	0	0
4	2	17	1	1	2	1	1	4	0	0	0	0	0	0
4	1	16	1	1	2	1	1	3	1	3	0	0	0	1
4	1	16	1	1	2	1	1	4	1	4	1	0	0	0
4	2	21	1	1	2	1	1	2	0	0	0	0	0	0
4	1	19	1	1	2	2	1	2	0	0	0	0	0	0
4	1	16	1	1	2	2	1	2	0	0	0	0	0	0
4	1	16	1	1	2	1	1	2	0	0	0	0	0	0
4	1	17	1	1	2	1	1	2	0	0	0	0	0	0
4	1	17	1	1	2	1	1	4	1	3	0	0	0	1
4	1	18	1	1	2	1	1	4	1	7	0	1	1	0
4	1	17	1	1	2	1	1	4	0	0	0	0	0	0
4	1	18	1	1	2	2	1	4	1	4	1	0	0	0
4	1	20	1	1	2	2	1	2	1	12	1	1	0	1
4	1	17	1	1	2	2	1	4	1	1	0	0	1	0
4	1	19	1	1	2	2	1	4	1	2	0	1	0	0
4	1	18	1	1	2	2	1	4	1	4	1	0	0	0
4	2	17	1	1	2	1	1	4	0	0	0	0	0	0
4	2	17	1	1	2	1	1	2	0	0	0	0	0	0
4	2	19	1	1	2	1	1	4	1	9	1	1	0	0
4	2	16	1	1	2	2	1	2	1	10	0	1	0	1
4	1	18	1	1	2	1	1	2	1	9	1	1	0	0
4	1	16	1	1	2	1	1	4	1	2	0	1	0	0
4	2	16	1	1	2	1	1	3	1	2	0	1	0	0
4	1	21	1	1	2	2	1	4	1	4	1	0	0	0
4	1	19	1	1	2	2	1	4	1	4	1	0	0	0
4	2	16	1	1	2	1	1	4	1	4	1	0	0	0
4	2	16	1	1	2	1	1	4	1	4	1	0	0	0
4	2	16	1	1	2	1	1	4	1	9	1	1	0	0
4	2	18	1	1	2	1	1	4	1	4	1	0	0	0
4	1	17	1	1	2	2	1	4	0	0	0	0	0	0
4	1	17	1	1	2	1	1	4	0	0	0	0	0	0
4	1	20	1	1	2	2	1	4	1	6	1	0	1	0
4	1	50	3	1	2	2	1	4	1	9	1	1	0	0
4	2	16	1	1	2	1	1	2	0	0	0	0	0	0
4	2	18	1	1	2	1	1	4	1	2	0	1	0	0
4	2	16	1	1	2	2	1	4	1	4	1	0	0	0
4	2	16	1	1	2	2	1	4	1	1	0	0	1	0
4	2	16	1	1	2	2	1	2	0	0	0	0	0	0
4	2	16	1	1	2	1	1	2	0	0	0	0	0	0
4	2	17	1	1	2	2	1	4	1	3	0	0	0	1
4	2	17	1	1	2	1	1	4	0	0	0	0	0	0
4	2	16	1	1	2	1	1	4	1	4	1	0	0	0
4	1	16	1	1	2	1	1	4	1	1	0	0	1	0
4	1	41	2	1	3	1	1	4	1	10	0	1	0	1
4	1	16	1	1	2	1	1	4	0	0	0	0	0	0
4	1	16	1	1	2	1	1	4	1	5	0	0	1	1
4	1	16	1	1	2	1	1	4	0	0	0	0	0	0
4	1	16	1	1	2	1	1	4	0	0	0	0	0	0
4	1	20	1	1	2	2	1	4	1	1	0	0	1	0
4	1	33	2	1	3	2	1	2	1	14	1	1	1	1
4	1	38	2	1	3	2	1	4	1	2	0	1	0	0
4	1	27	2	1	3	2	1	4	1	10	0	1	0	1
4	1	32	2	1	3	2	1	2	0	0	0	0	0	0
4	1	22	1	1	3	2	1	2	1	9	1	1	0	0
4	1	20	1	1	3	2	1	4	1	4	1	0	0	0
4	1	35	2	1	3	2	1	4	0	0	0	0	0	0
4	2	21	1	1	3	1	1	4	0	0	0	0	0	0
4	1	44	2	1	3	2	1	2	0	0	0	0	0	0
4	2	23	1	1	3	2	1	4	0	0	0	0	0	0
4	2	38	2	1	3	2	1	2	1	9	1	1	0	0
4	2	16	1	2	3	1	1	4	0	0	0	0	0	0
4	2	26	2	2	3	2	1	1	0	0	0	0	0	0
4	1	42	2	2	3	2	1	4	1	2	0	1	0	0
4	1	35	2	2	3	2	1	1	0	0	0	0	0	0
4	1	33	2	2	3	2	1	1	0	0	0	0	0	0
4	2	24	1	2	3	1	1	1	0	0	0	0	0	0
4	2	28	2	2	3	2	1	4	0	0	0	0	0	0
4	2	34	2	2	3	2	1	4	1	4	1	0	0	0
4	1	22	1	2	3	2	1	4	0	0	0	0	0	0
4	1	45	3	2	3	2	1	3	1	2	0	1	0	0
4	2	30	2	2	3	1	1	1	0	0	0	0	0	0
4	1	32	2	2	3	2	1	1	0	0	0	0	0	0
4	1	28	2	2	3	2	1	1	0	0	0	0	0	0
4	1	27	2	2	3	2	1	1	0	0	0	0	0	0
4	2	34	2	2	3	2	1	1	0	0	0	0	0	0
4	1	51	3	2	3	2	1	1	0	0	0	0	0	0
4	2	25	2	2	3	2	1	1	0	0	0	0	0	0
4	2	37	2	2	3	2	1	1	0	0	0	0	0	0
4	2	30	2	2	3	2	1	2	1	4	1	0	0	0
4	1	35	2	2	3	2	1	4	1	9	1	1	0	0
4	2	23	1	2	3	1	1	4	0	0	0	0	0	0
4	2	30	2	2	3	1	1	1	0	0	0	0	0	0
4	2	36	2	2	3	2	1	1	1	2	0	1	0	0
4	2	35	2	2	3	1	1	1	0	0	0	0	0	0
4	1	37	2	2	3	2	1	2	0	0	0	0	0	0
4	1	43	2	2	3	1	1	4	1	7	0	1	1	0
4	2	32	2	2	3	2	1	1	0	0	0	0	0	0
4	2	36	2	2	3	2	1	1	0	0	0	0	0	0
4	2	20	1	2	3	1	1	2	1	3	0	0	0	1
4	2	21	1	2	3	2	1	4	1	2	0	1	0	0
4	2	27	2	2	3	2	1	2	1	2	0	1	0	0
4	2	35	2	2	3	2	1	4	0	0	0	0	0	0
4	2	31	2	2	3	2	1	1	1	10	0	1	0	1
4	1	22	1	2	3	2	1	3	1	4	1	0	0	0
4	2	32	2	2	3	2	1	1	0	0	0	0	0	0
4	2	25	2	2	3	1	1	4	0	0	0	0	0	0
4	1	25	2	2	3	1	1	1	1	4	1	0	0	0
4	1	26	2	2	3	2	1	4	1	4	1	0	0	0
4	2	37	2	2	3	2	1	4	1	4	1	0	0	0
4	1	24	1	2	3	2	1	1	0	0	0	0	0	0
4	1	22	1	2	3	2	1	1	0	0	0	0	0	0
4	1	40	2	2	3	2	1	1	0	0	0	0	0	0
4	1	25	2	2	3	1	1	1	0	0	0	0	0	0
4	2	19	1	2	3	2	1	4	1	4	1	0	0	0
4	1	21	1	2	3	2	1	1	0	0	0	0	0	0
4	1	30	2	2	3	2	1	4	1	12	1	1	0	1
4	2	25	2	2	3	1	1	1	1	2	0	1	0	0
4	2	21	1	2	3	2	1	2	0	0	0	0	0	0
4	2	39	2	2	3	2	1	1	0	0	0	0	0	0
4	1	45	3	2	3	2	1	4	1	9	1	1	0	0
1	1	49	3	2	3	1	1	1	0	0	0	0	0	0
1	2	31	2	2	3	1	1	1	0	0	0	0	0	0
1	1	34	2	2	3	1	1	2	0	0	0	0	0	0
1	2	27	2	2	3	2	1	4	0	0	0	0	0	0
1	2	40	2	2	3	1	1	4	0	0	0	0	0	0
1	2	26	2	2	3	1	1	1	0	0	0	0	0	0
1	1	21	1	2	3	2	1	4	0	0	0	0	0	0
1	1	29	2	2	3	2	1	1	1	10	0	1	0	1
1	1	20	1	2	3	2	1	1	1	4	1	0	0	0
1	1	20	1	2	3	2	0	4	0	0	0	0	0	0
1	1	25	2	2	3	1	1	1	0	0	0	0	0	0
1	1	20	1	2	3	1	1	4	0	0	0	0	0	0
1	1	36	2	2	3	1	1	1	0	0	0	0	0	0
1	1	37	2	2	3	1	1	1	0	0	0	0	0	0
1	1	42	2	2	3	1	1	1	0	0	0	0	0	0
1	2	19	1	2	3	2	1	2	1	3	0	0	0	1
1	2	20	1	2	3	1	1	1	0	0	0	0	0	0
1	1	22	1	2	3	1	1	1	0	0	0	0	0	0
1	1	22	1	2	3	1	1	4	0	0	0	0	0	0
1	1	24	1	2	3	2	1	1	0	0	0	0	0	0
1	1	29	2	2	3	2	1	1	0	0	0	0	0	0
1	1	22	1	2	3	2	1	1	0	0	0	0	0	0
1	1	26	2	2	3	2	1	4	0	0	0	0	0	0
1	2	38	2	2	3	2	1	2	1	9	1	1	0	0
1	2	35	2	2	3	2	1	1	0	0	0	0	0	0
1	2	39	2	2	3	2	1	1	0	0	0	0	0	0
1	1	44	2	2	3	2	1	4	1	1	0	0	1	0
1	1	36	2	2	3	2	1	1	0	0	0	0	0	0
1	1	36	2	2	3	2	1	1	0	0	0	0	0	0
1	1	31	2	2	3	1	1	1	0	0	0	0	0	0
1	1	40	2	2	3	2	1	1	0	0	0	0	0	0
1	2	47	3	2	3	2	1	4	1	2	0	1	0	0
1	2	36	2	2	3	2	1	2	0	0	0	0	0	0
1	2	30	2	2	3	2	1	1	0	0	0	0	0	0
1	1	25	2	2	3	1	1	1	1	1	0	0	1	0
1	1	34	2	2	3	2	1	4	0	0	0	0	0	0
1	2	53	3	2	3	1	1	4	0	0	0	0	0	0
1	1	42	2	2	3	2	1	1	0	0	0	0	0	0
1	1	23	1	2	3	2	1	1	0	0	0	0	0	0
1	1	24	1	2	3	2	1	1	0	0	0	0	0	0
1	1	22	1	2	3	2	1	4	0	0	0	0	0	0
1	1	26	2	2	3	2	1	4	0	0	0	0	0	0
1	1	42	2	2	3	2	1	1	0	0	0	0	0	0
1	1	48	3	2	3	2	1	1	0	0	0	0	0	0
1	2	22	1	2	3	2	1	1	0	0	0	0	0	0
1	1	28	2	2	3	2	1	1	0	0	0	0	0	0
1	2	40	2	2	3	2	1	1	0	0	0	0	0	0
1	1	23	1	2	3	2	1	3	0	0	0	0	0	0
1	1	22	1	2	3	1	1	4	1	1	0	0	1	0
1	1	43	2	2	3	1	1	2	0	0	0	0	0	0
1	1	35	2	2	3	1	1	2	0	0	0	0	0	0
1	1	35	2	2	3	2	1	4	1	4	1	0	0	0
1	2	50	3	2	3	2	1	1	0	0	0	0	0	0
1	2	30	2	2	3	2	1	1	0	0	0	0	0	0
1	1	16	1	2	3	2	1	1	0	0	0	0	0	0
1	1	36	2	2	3	2	1	2	1	4	1	0	0	0
1	1	21	1	2	3	2	1	4	1	12	1	1	0	1
1	1	51	3	2	3	2	1	3	1	1	0	0	1	0
1	1	21	1	2	3	2	1	1	0	0	0	0	0	0
1	2	26	2	2	3	2	1	1	0	0	0	0	0	0
1	1	34	2	2	3	2	1	2	0	0	0	0	0	0
1	1	24	1	2	3	2	1	1	0	0	0	0	0	0
1	1	27	2	2	3	2	1	1	0	0	0	0	0	0
1	1	27	2	2	3	2	1	1	0	0	0	0	0	0
1	1	21	1	2	3	2	1	1	0	0	0	0	0	0
1	1	21	1	2	3	2	1	1	0	0	0	0	0	0
1	1	19	1	2	3	2	1	1	0	0	0	0	0	0
1	1	18	1	2	3	2	1	1	0	0	0	0	0	0
1	1	17	1	2	3	2	1	1	0	0	0	0	0	0
1	1	17	1	2	3	2	1	1	0	0	0	0	0	0
1	1	49	3	2	3	2	1	1	0	0	0	0	0	0
1	1	17	1	2	3	2	1	4	0	0	0	0	0	0
1	1	35	2	2	3	2	1	2	0	0	0	0	0	0
1	1	18	1	2	3	2	1	1	0	0	0	0	0	0
1	1	20	1	2	3	2	1	1	0	0	0	0	0	0
1	1	17	1	2	3	2	1	1	0	0	0	0	0	0
1	1	32	2	2	3	2	1	4	0	0	0	0	0	0
1	1	19	1	2	3	2	1	1	0	0	0	0	0	0
4	1	21	1	2	3	2	1	4	1	1	0	0	1	0
4	1	20	1	2	3	2	1	1	0	0	0	0	0	0
4	2	39	2	2	3	2	1	1	0	0	0	0	0	0
4	1	33	2	2	3	2	1	1	0	0	0	0	0	0
4	1	52	3	2	3	2	1	3	0	0	0	0	0	0
4	2	17	1	2	3	2	1	4	0	0	0	0	0	0
4	1	57	3	2	3	2	1	1	0	0	0	0	0	0
4	2	17	1	2	3	2	1	1	0	0	0	0	0	0
4	1	24	1	2	3	2	1	1	0	0	0	0	0	0
4	1	21	1	2	3	2	1	1	0	0	0	0	0	0
4	2	23	1	2	3	2	1	4	0	0	0	0	0	0
4	1	27	2	2	3	2	1	1	0	0	0	0	0	0
4	2	33	2	2	3	2	1	1	0	0	0	0	0	0
4	2	35	2	2	3	2	1	1	0	0	0	0	0	0
4	2	40	2	2	3	2	1	1	0	0	0	0	0	0
4	1	41	2	2	3	2	1	1	0	0	0	0	0	0
4	2	16	1	2	3	2	1	4	0	0	0	0	0	0
4	1	24	1	2	3	2	1	1	0	0	0	0	0	0
4	2	43	2	2	3	2	1	1	0	0	0	0	0	0
4	1	25	2	2	3	2	1	1	0	0	0	0	0	0
4	1	17	1	2	3	2	1	1	0	0	0	0	0	0
4	2	16	1	2	3	2	1	1	0	0	0	0	0	0
4	1	22	1	2	3	2	1	4	0	0	0	0	0	0
4	1	42	2	2	3	2	1	1	1	4	1	0	0	0
4	1	25	2	2	3	2	1	4	0	0	0	0	0	0
4	1	49	3	2	3	2	1	1	0	0	0	0	0	0
4	2	47	3	2	3	2	1	4	0	0	0	0	0	0
4	1	30	2	2	3	2	1	1	0	0	0	0	0	0
4	1	37	2	2	3	2	1	1	0	0	0	0	0	0
4	1	20	1	2	3	2	1	4	0	0	0	0	0	0
4	2	23	1	2	3	2	1	1	0	0	0	0	0	0
4	2	17	1	2	3	2	1	1	1	4	1	0	0	0
4	1	25	2	2	3	2	1	1	0	0	0	0	0	0
4	1	21	1	2	3	2	1	2	0	0	0	0	0	0
4	2	21	1	2	3	2	1	4	0	0	0	0	0	0
4	2	16	1	2	3	2	1	3	0	0	0	0	0	0
4	2	21	1	2	3	2	1	1	0	0	0	0	0	0
4	2	23	1	2	3	2	1	4	0	0	0	0	0	0
4	1	16	1	2	3	1	1	1	0	0	0	0	0	0
4	2	22	1	2	3	2	1	4	0	0	0	0	0	0
4	1	21	1	2	3	2	1	1	0	0	0	0	0	0
4	2	51	3	2	3	2	1	4	0	0	0	0	0	0
4	2	23	1	2	3	2	1	4	0	0	0	0	0	0
4	2	27	2	2	3	2	1	4	0	0	0	0	0	0
4	2	37	2	2	3	2	1	4	0	0	0	0	0	0
4	2	25	2	2	3	2	1	1	0	0	0	0	0	0
4	2	19	1	2	3	2	1	1	0	0	0	0	0	0
4	2	22	1	2	3	2	1	1	0	0	0	0	0	0
4	2	32	2	2	3	2	1	1	0	0	0	0	0	0
4	2	26	2	2	3	2	1	4	0	0	0	0	0	0
4	1	18	1	2	3	2	1	1	1	4	1	0	0	0
4	1	18	1	2	3	2	1	1	0	0	0	0	0	0
4	1	17	1	2	3	2	1	1	0	0	0	0	0	0
4	2	16	1	2	3	2	1	1	0	0	0	0	0	0
4	1	16	1	2	3	2	1	1	0	0	0	0	0	0
4	1	25	2	2	3	2	1	4	0	0	0	0	0	0
4	2	16	1	2	3	1	1	1	0	0	0	0	0	0
4	2	34	2	2	3	2	1	1	0	0	0	0	0	0
4	1	39	2	2	3	2	1	1	0	0	0	0	0	0
4	2	46	3	2	3	2	1	1	0	0	0	0	0	0
4	1	16	1	2	3	2	1	1	0	0	0	0	0	0
4	2	20	1	2	3	2	1	1	0	0	0	0	0	0
4	1	55	3	2	3	2	1	1	0	0	0	0	0	0
4	1	28	2	2	3	2	1	1	0	0	0	0	0	0
4	1	16	1	2	3	2	1	1	0	0	0	0	0	0
4	1	39	2	2	3	2	1	1	0	0	0	0	0	0
4	2	16	1	2	3	2	1	1	0	0	0	0	0	0
4	1	43	2	2	3	2	1	2	0	0	0	0	0	0
4	1	16	1	2	3	2	1	1	0	0	0	0	0	0
4	2	16	1	2	3	2	1	1	0	0	0	0	0	0
4	1	17	1	2	3	2	1	1	0	0	0	0	0	0
4	1	16	1	2	3	2	1	1	0	0	0	0	0	0
4	1	25	2	2	3	2	1	1	0	0	0	0	0	0
4	1	30	2	2	3	2	1	1	0	0	0	0	0	0
4	1	57	3	2	3	2	1	1	0	0	0	0	0	0
4	1	42	2	2	3	2	1	1	0	0	0	0	0	0
4	1	30	2	2	3	2	1	1	0	0	0	0	0	0
4	2	18	1	2	3	2	1	1	0	0	0	0	0	0
4	2	21	1	2	3	2	1	1	0	0	0	0	0	0
4	2	22	1	2	3	2	1	1	0	0	0	0	0	0
4	2	16	1	2	3	1	1	1	0	0	0	0	0	0
4	1	35	2	2	3	2	1	1	0	0	0	0	0	0
4	2	42	2	2	3	2	1	1	0	0	0	0	0	0
4	2	17	1	2	3	2	1	1	0	0	0	0	0	0
4	2	16	1	2	3	2	1	1	0	0	0	0	0	0
4	1	16	1	2	3	2	1	1	0	0	0	0	0	0
4	2	44	2	2	3	2	1	4	1	10	0	1	0	1
4	2	40	2	2	3	2	1	1	0	0	0	0	0	0
4	1	16	1	2	3	2	1	1	0	0	0	0	0	0
4	1	16	1	2	3	2	1	1	0	0	0	0	0	0
4	2	22	1	2	3	2	1	1	0	0	0	0	0	0
4	2	27	2	2	3	2	1	4	0	0	0	0	0	0
4	1	28	2	2	3	2	1	1	0	0	0	0	0	0
4	1	41	2	2	3	2	1	4	0	0	0	0	0	0
4	2	18	1	2	3	2	1	1	0	0	0	0	0	0
4	1	31	2	2	3	2	1	1	0	0	0	0	0	0
4	1	17	1	2	3	2	1	1	0	0	0	0	0	0
4	1	17	1	2	3	2	1	1	0	0	0	0	0	0
4	1	42	2	2	3	2	1	1	0	0	0	0	0	0
4	1	21	1	2	3	2	1	1	0	0	0	0	0	0
4	1	21	1	2	3	2	1	1	0	0	0	0	0	0
4	1	19	1	2	3	2	1	1	0	0	0	0	0	0
4	1	17	1	2	3	2	1	3	0	0	0	0	0	0
4	1	16	1	2	3	2	1	1	0	0	0	0	0	0
4	1	21	1	2	3	2	1	4	1	4	1	0	0	0
4	2	19	1	2	3	2	1	1	0	0	0	0	0	0
4	1	16	1	2	3	2	1	1	0	0	0	0	0	0
4	2	16	1	2	3	2	1	1	0	0	0	0	0	0
4	2	16	1	2	3	1	1	1	0	0	0	0	0	0
4	2	16	1	2	3	1	1	1	0	0	0	0	0	0
4	2	16	1	2	3	1	1	1	0	0	0	0	0	0
4	1	20	1	2	3	1	1	1	0	0	0	0	0	0
4	2	16	1	2	3	1	1	1	0	0	0	0	0	0
4	1	57	3	2	3	2	1	4	0	0	0	0	0	0
4	1	26	2	2	3	2	1	1	0	0	0	0	0	0
4	1	47	3	2	3	2	1	1	0	0	0	0	0	0
4	1	46	3	2	3	2	1	2	0	0	0	0	0	0
4	2	47	3	2	3	2	1	4	0	0	0	0	0	0
4	1	35	2	2	3	2	1	4	1	1	0	0	1	0
4	1	42	2	2	3	2	1	4	1	9	1	1	0	0
4	1	51	3	2	3	2	1	1	1	4	1	0	0	0
4	1	31	2	2	3	2	1	4	1	7	0	1	1	0
4	1	27	2	2	3	2	1	2	1	4	1	0	0	0
4	1	22	1	2	3	2	1	4	0	0	0	0	0	0
4	1	43	2	2	3	2	1	4	0	0	0	0	0	0
4	1	22	1	2	3	2	1	4	0	0	0	0	0	0
4	1	17	1	2	3	2	1	2	1	8	1	0	0	1
4	1	19	1	2	3	2	1	1	0	0	0	0	0	0
4	1	18	1	2	3	2	1	2	1	3	0	0	0	1
4	2	47	3	2	3	2	1	1	0	0	0	0	0	0
4	1	52	3	2	3	2	1	4	1	2	0	1	0	0
4	1	49	3	2	3	2	1	4	1	11	0	1	1	1
4	2	28	2	2	3	2	1	1	1	2	0	1	0	0
4	2	19	1	2	3	2	1	4	0	0	0	0	0	0
4	1	26	2	2	3	2	1	4	1	3	0	0	0	1
4	2	17	1	2	3	2	1	1	0	0	0	0	0	0
4	2	17	1	2	3	2	1	1	1	4	1	0	0	0
4	2	26	2	2	3	1	1	4	1	3	0	0	0	1
4	2	44	2	2	3	2	1	1	1	4	1	0	0	0
4	2	21	1	2	3	2	1	2	0	0	0	0	0	0
4	2	24	1	2	3	2	1	2	1	3	0	0	0	1
4	2	25	2	2	3	2	1	3	0	0	0	0	0	0
4	2	54	3	2	3	2	1	4	0	0	0	0	0	0
4	2	18	1	2	3	2	1	1	1	2	0	1	0	0
4	1	49	3	2	3	2	1	2	0	0	0	0	0	0
4	2	48	3	2	3	2	1	4	1	2	0	1	0	0
4	2	28	2	2	3	1	1	1	0	0	0	0	0	0
4	2	46	3	2	3	2	1	4	1	9	1	1	0	0
4	2	19	1	2	3	2	1	2	0	0	0	0	0	0
4	1	50	3	2	3	2	1	2	0	0	0	0	0	0
4	2	35	2	2	3	2	1	1	0	0	0	0	0	0
4	2	29	2	2	3	2	1	4	0	0	0	0	0	0
4	2	45	3	2	3	2	1	4	0	0	0	0	0	0
4	2	24	1	2	3	2	1	4	0	0	0	0	0	0
4	1	39	2	2	3	2	1	4	0	0	0	0	0	0
4	1	51	3	2	3	2	1	1	0	0	0	0	0	0
4	1	36	2	2	3	2	1	3	0	0	0	0	0	0
4	1	25	2	2	3	2	1	4	0	0	0	0	0	0
4	1	37	2	2	3	1	1	1	1	8	1	0	0	1
4	1	18	1	2	3	2	1	4	1	1	0	0	1	0
4	1	20	1	2	3	2	1	4	1	7	0	1	1	0
4	2	26	2	2	3	2	1	2	0	0	0	0	0	0
4	2	16	1	2	3	2	1	4	0	0	0	0	0	0
4	2	21	1	2	3	1	1	4	0	0	0	0	0	0
4	2	25	2	2	3	2	1	1	0	0	0	0	0	0
4	2	21	1	2	3	2	1	2	0	0	0	0	0	0
4	2	42	2	2	3	2	1	4	0	0	0	0	0	0
4	1	18	1	2	3	2	1	1	1	4	1	0	0	0
4	1	18	1	2	3	2	1	4	0	0	0	0	0	0
4	1	22	1	2	3	2	1	2	1	3	0	0	0	1
4	1	17	1	2	3	2	1	4	0	0	0	0	0	0
4	2	35	2	2	3	2	1	4	0	0	0	0	0	0
4	1	25	2	2	3	2	1	2	0	0	0	0	0	0
4	1	30	2	2	3	2	1	2	1	3	0	0	0	1
4	2	26	2	2	3	2	1	4	0	0	0	0	0	0
4	2	23	1	2	3	2	1	1	0	0	0	0	0	0
4	1	22	1	2	3	2	1	4	1	1	0	0	1	0
4	2	20	1	2	3	2	1	2	0	0	0	0	0	0
4	2	28	2	2	3	2	1	1	1	1	0	0	1	0
4	2	45	3	2	3	2	1	2	0	0	0	0	0	0
4	1	22	1	2	3	2	1	1	1	3	0	0	0	1
4	1	26	2	2	3	2	1	4	1	4	1	0	0	0
4	1	40	2	2	3	2	1	2	0	0	0	0	0	0
4	1	21	1	2	3	2	1	4	0	0	0	0	0	0
4	2	32	2	2	3	2	1	1	1	1	0	0	1	0
4	1	55	3	2	3	2	1	1	1	2	0	1	0	0
4	2	39	2	2	3	2	1	4	1	10	0	1	0	1
4	2	22	1	2	3	1	1	4	1	1	0	0	1	0
4	1	21	1	2	3	2	1	2	0	0	0	0	0	0
4	2	22	1	2	3	2	1	4	1	4	1	0	0	0
4	1	17	1	2	3	2	1	1	0	0	0	0	0	0
4	1	21	1	2	3	1	1	1	1	4	1	0	0	0
4	1	43	2	2	3	2	1	4	0	0	0	0	0	0
4	2	27	2	2	3	2	1	1	0	0	0	0	0	0
4	1	24	1	2	3	2	1	2	1	3	0	0	0	1
4	1	43	2	2	3	2	1	4	1	6	1	0	1	0
4	1	17	1	2	3	2	1	1	0	0	0	0	0	0
4	2	26	2	2	3	2	1	4	0	0	0	0	0	0
4	1	39	2	2	3	2	1	4	1	1	0	0	1	0
4	2	20	1	2	3	2	1	4	0	0	0	0	0	0
4	2	33	2	2	3	2	1	2	0	0	0	0	0	0
4	1	31	2	2	3	2	1	4	1	4	1	0	0	0
4	2	49	3	2	3	2	1	1	1	9	1	1	0	0
4	2	17	1	2	3	2	1	4	1	1	0	0	1	0
4	2	31	2	2	3	2	1	1	0	0	0	0	0	0
4	2	26	2	2	3	2	1	1	0	0	0	0	0	0
4	1	25	2	2	3	2	1	4	0	0	0	0	0	0
4	2	37	2	2	3	2	1	4	0	0	0	0	0	0
4	2	42	2	2	3	2	1	2	0	0	0	0	0	0
4	2	50	3	2	3	2	1	2	0	0	0	0	0	0
4	1	35	2	2	3	2	1	1	1	9	1	1	0	0
4	1	56	3	2	3	2	1	4	1	4	1	0	0	0
4	2	18	1	2	3	2	1	4	0	0	0	0	0	0
4	1	17	1	2	3	1	1	1	0	0	0	0	0	0
4	2	20	1	2	3	2	1	1	0	0	0	0	0	0
4	1	18	1	2	3	2	1	4	0	0	0	0	0	0
4	2	21	1	2	3	2	1	2	0	0	0	0	0	0
4	1	18	1	2	3	2	1	4	1	1	0	0	1	0
4	1	40	2	2	3	2	1	1	0	0	0	0	0	0
4	2	25	2	2	3	2	1	4	0	0	0	0	0	0
4	1	30	2	2	3	2	1	2	0	0	0	0	0	0
4	2	18	1	2	3	2	1	4	0	0	0	0	0	0
4	2	16	1	2	3	2	1	2	1	2	0	1	0	0
4	2	52	3	2	3	2	1	4	0	0	0	0	0	0
4	2	17	1	2	3	2	1	4	0	0	0	0	0	0
4	2	17	1	2	3	2	1	1	0	0	0	0	0	0
4	1	62	3	2	3	2	1	4	1	2	0	1	0	0
4	1	41	2	2	3	1	1	4	0	0	0	0	0	0
4	1	31	2	2	3	1	1	4	1	1	0	0	1	0
4	2	17	1	2	3	2	1	2	1	4	1	0	0	0
4	2	17	1	2	3	2	1	2	0	0	0	0	0	0
4	1	22	1	2	3	2	1	1	1	6	1	0	1	0
4	2	19	1	2	3	2	1	1	1	4	1	0	0	0
4	1	40	2	2	3	2	1	2	1	2	0	1	0	0
4	2	16	1	2	3	2	1	1	1	3	0	0	0	1
4	2	24	1	2	3	2	1	1	0	0	0	0	0	0
4	2	39	2	2	3	2	1	1	0	0	0	0	0	0
4	2	17	1	2	3	1	1	1	1	1	0	0	1	0
4	2	19	1	2	3	2	1	4	1	3	0	0	0	1
4	1	30	2	2	3	1	1	2	0	0	0	0	0	0
4	2	21	1	2	3	2	1	4	1	1	0	0	1	0
4	2	30	2	2	3	2	1	2	0	0	0	0	0	0
4	1	26	2	2	3	2	1	2	0	0	0	0	0	0
4	2	27	2	2	3	2	1	1	1	10	0	1	0	1
4	1	32	2	2	3	2	1	1	1	3	0	0	0	1
4	1	35	2	2	3	2	1	2	1	1	0	0	1	0
4	1	19	1	2	3	1	1	4	0	0	0	0	0	0
4	2	30	2	2	3	2	1	4	0	0	0	0	0	0
4	1	32	2	2	3	2	1	2	0	0	0	0	0	0
4	2	21	1	2	3	2	1	4	1	1	0	0	1	0
4	1	21	1	2	3	2	1	1	0	0	0	0	0	0
4	2	22	1	2	3	2	1	1	1	4	1	0	0	0
4	2	18	1	2	3	2	1	4	0	0	0	0	0	0
4	1	20	1	2	3	2	1	2	1	1	0	0	1	0
4	1	22	1	2	3	2	1	2	0	0	0	0	0	0
4	1	24	1	2	3	2	1	1	0	0	0	0	0	0
4	1	25	2	2	3	2	1	4	1	3	0	0	0	1
4	1	19	1	2	3	2	1	2	1	2	0	1	0	0
4	1	20	1	2	3	2	1	4	1	2	0	1	0	0
4	1	33	2	2	3	2	1	2	1	4	1	0	0	0
4	2	19	1	2	3	2	1	2	1	3	0	0	0	1
4	2	20	1	2	3	2	1	4	0	0	0	0	0	0
4	2	21	1	2	3	2	1	1	0	0	0	0	0	0
4	2	32	2	2	3	2	1	1	0	0	0	0	0	0
4	1	25	2	2	3	2	1	3	0	0	0	0	0	0
4	1	55	3	2	3	2	1	4	0	0	0	0	0	0
4	2	27	2	2	3	2	1	2	0	0	0	0	0	0
4	2	17	1	2	3	2	1	1	0	0	0	0	0	0
4	2	25	2	2	3	2	1	1	0	0	0	0	0	0
4	2	48	3	2	3	2	1	1	0	0	0	0	0	0
4	2	35	2	2	3	2	1	4	0	0	0	0	0	0
4	2	24	1	2	3	2	1	4	1	2	0	1	0	0
4	2	44	2	2	3	2	1	2	0	0	0	0	0	0
4	1	36	2	2	3	2	1	4	1	4	1	0	0	0
4	1	50	3	2	3	2	1	1	1	1	0	0	1	0
4	1	42	2	2	3	2	1	1	1	1	0	0	1	0
4	1	16	1	2	3	2	1	2	1	4	1	0	0	0
4	1	16	1	2	3	1	1	2	0	0	0	0	0	0
4	1	28	2	2	3	2	1	2	1	4	1	0	0	0
4	1	28	2	2	3	2	1	4	1	3	0	0	0	1
4	2	26	2	2	3	1	1	1	0	0	0	0	0	0
4	1	32	2	2	3	1	1	3	1	12	1	1	0	1
4	2	43	2	2	3	2	1	4	1	1	0	0	1	0
4	2	16	1	2	3	1	1	1	1	1	0	0	1	0
4	1	37	2	2	3	2	1	4	0	0	0	0	0	0
4	1	31	2	2	3	2	1	4	1	4	1	0	0	0
4	1	63	3	2	3	2	1	2	0	0	0	0	0	0
4	1	18	1	2	3	2	1	4	1	4	1	0	0	0
4	1	16	1	2	3	2	1	4	1	3	0	0	0	1
4	1	53	3	2	3	2	1	1	1	1	0	0	1	0
4	1	53	3	2	3	2	1	2	0	0	0	0	0	0
4	2	33	2	2	3	2	1	4	0	0	0	0	0	0
4	1	22	1	2	3	2	1	2	0	0	0	0	0	0
4	2	35	2	2	3	2	1	1	0	0	0	0	0	0
4	2	59	3	2	3	2	1	1	0	0	0	0	0	0
4	1	36	2	2	3	2	1	2	1	4	1	0	0	0
4	2	16	1	2	3	2	1	4	0	0	0	0	0	0
4	2	28	2	2	3	2	1	1	0	0	0	0	0	0
4	2	25	2	2	3	2	1	4	0	0	0	0	0	0
4	2	42	2	2	3	2	1	1	1	4	1	0	0	0
4	1	56	3	2	3	2	1	4	0	0	0	0	0	0
4	1	45	3	2	3	2	1	1	1	4	1	0	0	0
4	2	52	3	2	3	2	1	1	0	0	0	0	0	0
4	1	23	1	2	3	2	1	4	1	4	1	0	0	0
4	1	23	1	2	3	2	1	1	0	0	0	0	0	0
4	1	21	1	2	3	2	1	4	1	5	0	0	1	1
4	2	23	1	2	3	2	1	1	0	0	0	0	0	0
4	1	17	1	2	3	2	1	4	1	1	0	0	1	0
4	1	17	1	2	3	2	1	1	1	1	0	0	1	0
4	1	27	2	2	3	2	1	1	1	9	1	1	0	0
4	1	17	1	2	3	2	1	1	1	8	1	0	0	1
4	2	16	1	2	3	1	1	4	1	3	0	0	0	1
4	1	17	1	2	3	2	1	4	1	3	0	0	0	1
4	1	38	2	2	3	2	1	4	0	0	0	0	0	0
4	1	34	2	2	3	2	1	4	0	0	0	0	0	0
4	1	34	2	2	3	2	1	4	1	3	0	0	0	1
4	1	29	2	2	3	2	1	1	0	0	0	0	0	0
4	1	42	2	2	3	2	1	4	0	0	0	0	0	0
4	1	20	1	2	3	2	1	4	1	8	1	0	0	1
4	1	20	1	2	3	2	1	4	0	0	0	0	0	0
4	1	51	3	2	3	2	1	1	0	0	0	0	0	0
4	1	43	2	2	3	2	1	1	0	0	0	0	0	0
4	1	24	1	2	3	2	1	4	1	7	0	1	1	0
4	2	23	1	2	3	2	1	4	1	9	1	1	0	0
4	2	28	2	2	3	2	1	4	0	0	0	0	0	0
4	2	29	2	2	3	2	1	2	0	0	0	0	0	0
4	1	49	3	2	3	2	1	4	0	0	0	0	0	0
4	2	34	2	2	3	2	1	4	1	3	0	0	0	1
4	2	20	1	2	3	2	1	4	1	2	0	1	0	0
4	1	21	1	2	3	2	1	4	0	0	0	0	0	0
4	2	16	1	2	3	2	1	2	0	0	0	0	0	0
4	1	41	2	2	3	2	1	1	1	8	1	0	0	1
4	1	37	2	2	3	2	1	2	1	11	0	1	1	1
4	1	25	2	2	3	2	1	4	0	0	0	0	0	0
4	1	45	3	2	3	2	1	4	1	3	0	0	0	1
4	1	24	1	2	3	2	1	1	1	3	0	0	0	1
4	1	27	2	2	3	2	1	4	0	0	0	0	0	0
4	1	33	2	2	3	2	1	4	1	8	1	0	0	1
4	2	35	2	2	3	2	1	1	0	0	0	0	0	0
4	2	23	1	2	3	2	1	1	0	0	0	0	0	0
4	2	37	2	2	3	2	1	1	1	3	0	0	0	1
4	2	20	1	2	3	2	1	2	0	0	0	0	0	0
4	2	21	1	2	3	2	1	1	1	4	1	0	0	0
4	2	50	3	2	3	2	1	4	0	0	0	0	0	0
4	1	48	3	2	3	2	1	3	1	6	1	0	1	0
4	2	33	2	2	3	2	1	1	1	4	1	0	0	0
4	2	38	2	2	3	1	1	2	1	6	1	0	1	0
4	2	30	2	2	3	2	1	1	1	2	0	1	0	0
4	2	20	1	2	3	2	1	1	1	13	1	0	1	1
4	2	25	2	2	3	2	1	4	0	0	0	0	0	0
4	1	55	3	2	3	1	1	4	1	9	1	1	0	0
4	2	34	2	2	3	2	1	4	0	0	0	0	0	0
4	2	19	1	2	3	2	1	1	1	1	0	0	1	0
4	2	48	3	2	3	2	1	1	1	4	1	0	0	0
4	1	19	1	2	3	2	1	1	0	0	0	0	0	0
4	1	16	1	2	3	1	1	2	0	0	0	0	0	0
4	1	18	1	2	3	2	1	2	0	0	0	0	0	0
4	2	47	3	2	3	2	1	4	0	0	0	0	0	0
4	2	38	2	2	3	2	1	1	0	0	0	0	0	0
4	1	16	1	2	3	1	1	4	1	3	0	0	0	1
4	1	20	1	2	3	2	1	4	0	0	0	0	0	0
4	1	36	2	2	3	2	1	4	0	0	0	0	0	0
4	1	32	2	2	3	2	1	2	0	0	0	0	0	0
4	1	16	1	2	3	1	1	4	1	4	1	0	0	0
4	1	40	2	2	3	2	1	3	1	8	1	0	0	1
4	1	54	3	2	3	1	1	1	1	6	1	0	1	0
4	1	37	2	2	3	1	1	3	0	0	0	0	0	0
4	1	21	1	2	3	1	1	2	1	8	1	0	0	1
4	2	16	1	2	3	2	1	1	0	0	0	0	0	0
4	1	21	1	2	3	2	1	4	1	9	1	1	0	0
4	1	20	1	2	3	2	1	4	0	0	0	0	0	0
4	1	31	2	2	3	2	1	4	1	1	0	0	1	0
4	1	42	2	2	3	1	1	2	1	9	1	1	0	0
4	2	17	1	2	3	2	1	2	0	0	0	0	0	0
4	1	36	2	2	3	2	1	4	0	0	0	0	0	0
4	1	32	2	2	3	2	1	4	0	0	0	0	0	0
4	1	16	1	2	3	1	1	4	0	0	0	0	0	0
4	1	20	1	2	3	1	1	4	0	0	0	0	0	0
4	1	27	2	2	3	1	1	4	0	0	0	0	0	0
4	1	27	2	2	3	1	1	4	0	0	0	0	0	0
4	1	27	2	2	3	1	1	1	0	0	0	0	0	0
4	1	27	2	2	3	1	1	1	1	3	0	0	0	1
4	1	20	1	2	3	1	1	4	0	0	0	0	0	0
4	2	29	2	2	3	1	1	4	1	2	0	1	0	0
4	2	42	2	2	3	1	1	4	0	0	0	0	0	0
4	2	24	1	2	3	1	1	4	1	2	0	1	0	0
4	2	28	2	2	3	1	1	1	0	0	0	0	0	0
4	1	20	1	2	3	1	1	4	0	0	0	0	0	0
4	2	22	1	2	3	1	1	1	0	0	0	0	0	0
4	1	28	2	2	3	1	1	4	1	10	0	1	0	1
4	2	37	2	2	3	1	1	2	0	0	0	0	0	0
4	1	29	2	2	3	1	1	4	0	0	0	0	0	0
4	2	32	2	2	3	1	1	1	0	0	0	0	0	0
4	1	36	2	2	3	1	1	1	0	0	0	0	0	0
4	1	40	2	2	3	1	1	2	0	0	0	0	0	0
4	1	38	2	2	3	1	1	4	1	3	0	0	0	1
4	1	25	2	2	3	1	1	4	0	0	0	0	0	0
4	1	18	1	2	3	1	1	4	0	0	0	0	0	0
4	1	20	1	2	3	1	1	4	0	0	0	0	0	0
4	1	30	2	2	3	1	1	4	0	0	0	0	0	0
4	2	22	1	2	3	2	1	1	0	0	0	0	0	0
4	1	18	1	2	3	1	1	4	0	0	0	0	0	0
4	2	32	2	2	3	1	1	4	0	0	0	0	0	0
4	1	42	2	2	3	1	1	4	0	0	0	0	0	0
4	2	19	1	2	3	2	1	2	0	0	0	0	0	0
4	1	20	1	2	3	2	1	1	0	0	0	0	0	0
4	2	16	1	2	3	2	1	4	0	0	0	0	0	0
4	1	40	2	2	3	1	1	4	0	0	0	0	0	0
4	2	16	1	2	3	2	1	4	0	0	0	0	0	0
4	1	29	2	2	3	1	1	2	1	7	0	1	1	0
4	1	32	2	2	3	1	1	4	0	0	0	0	0	0
4	1	17	1	2	3	2	1	4	0	0	0	0	0	0
4	2	29	2	2	3	1	1	4	0	0	0	0	0	0
4	1	48	3	2	3	1	1	1	1	2	0	1	0	0
4	2	48	3	2	3	1	1	2	1	2	0	1	0	0
4	2	16	1	2	3	1	1	2	0	0	0	0	0	0
4	2	27	2	2	3	1	1	4	0	0	0	0	0	0
4	2	23	1	2	3	1	1	4	0	0	0	0	0	0
4	2	24	1	2	3	1	1	1	0	0	0	0	0	0
4	2	19	1	2	3	1	1	1	0	0	0	0	0	0
4	2	38	2	2	3	1	1	1	0	0	0	0	0	0
4	2	24	1	2	3	1	1	4	1	4	1	0	0	0
4	2	44	2	2	3	1	1	4	0	0	0	0	0	0
4	2	16	1	2	3	1	1	4	0	0	0	0	0	0
4	1	23	1	2	3	1	1	2	0	0	0	0	0	0
4	1	25	2	2	3	1	1	4	0	0	0	0	0	0
4	2	38	2	2	3	1	1	1	0	0	0	0	0	0
4	2	18	1	2	3	1	1	2	0	0	0	0	0	0
4	1	32	2	2	3	1	1	1	1	3	0	0	0	1
4	1	38	2	2	3	1	1	1	1	3	0	0	0	1
4	2	33	2	2	3	1	1	1	0	0	0	0	0	0
4	1	24	1	2	3	2	1	4	0	0	0	0	0	0
4	1	19	1	2	3	2	1	1	0	0	0	0	0	0
4	2	22	1	2	3	2	1	4	1	4	1	0	0	0
4	2	22	1	2	3	2	1	2	1	2	0	1	0	0
4	2	21	1	2	3	2	1	4	1	2	0	1	0	0
4	2	16	1	2	3	2	1	4	0	0	0	0	0	0
4	2	16	1	2	3	2	1	1	1	4	1	0	0	0
4	2	24	1	2	3	2	1	4	1	2	0	1	0	0
4	1	50	3	2	3	2	1	4	0	0	0	0	0	0
4	1	57	3	2	3	2	1	4	1	5	0	0	1	1
4	1	25	2	2	3	2	1	4	1	2	0	1	0	0
4	1	53	3	2	3	2	1	2	1	2	0	1	0	0
4	1	24	1	2	3	2	1	4	0	0	0	0	0	0
4	2	35	2	2	3	2	1	4	0	0	0	0	0	0
4	2	27	2	2	3	1	1	3	0	0	0	0	0	0
4	2	35	2	2	3	2	1	1	1	2	0	1	0	0
4	1	45	3	2	3	2	1	1	1	3	0	0	0	1
4	2	31	2	2	3	2	1	3	0	0	0	0	0	0
4	2	22	1	2	3	2	1	4	0	0	0	0	0	0
4	2	20	1	2	3	2	1	4	0	0	0	0	0	0
4	2	16	1	2	3	2	1	2	1	2	0	1	0	0
4	2	23	1	2	3	2	1	4	0	0	0	0	0	0
4	2	48	3	2	3	1	1	1	0	0	0	0	0	0
4	2	35	2	2	3	2	1	2	0	0	0	0	0	0
4	2	23	1	2	3	2	1	2	1	2	0	1	0	0
4	1	18	1	2	3	2	1	4	0	0	0	0	0	0
4	2	23	1	2	3	2	1	2	0	0	0	0	0	0
4	1	30	2	2	3	2	1	1	0	0	0	0	0	0
4	1	25	2	2	3	2	1	4	0	0	0	0	0	0
4	1	24	1	2	3	2	1	4	0	0	0	0	0	0
4	1	25	2	2	3	2	1	4	0	0	0	0	0	0
4	1	24	1	2	3	2	1	4	0	0	0	0	0	0
4	1	18	1	2	3	2	1	1	0	0	0	0	0	0
4	1	20	1	2	3	2	1	4	0	0	0	0	0	0
4	1	33	2	2	3	1	1	4	0	0	0	0	0	0
4	1	49	3	2	3	2	1	4	0	0	0	0	0	0
4	1	24	1	2	3	2	1	1	0	0	0	0	0	0
4	1	32	2	2	3	1	1	2	0	0	0	0	0	0
4	1	22	1	2	3	2	1	1	0	0	0	0	0	0
4	1	16	1	2	3	2	1	2	0	0	0	0	0	0
4	1	16	1	2	3	1	1	1	0	0	0	0	0	0
4	1	38	2	2	3	1	1	1	0	0	0	0	0	0
4	2	24	1	2	3	1	1	4	0	0	0	0	0	0
4	2	39	2	2	3	2	1	2	1	2	0	1	0	0
4	2	21	1	2	3	2	1	4	0	0	0	0	0	0
4	1	43	2	2	3	2	1	1	0	0	0	0	0	0
4	1	37	2	2	3	2	1	4	0	0	0	0	0	0
4	2	28	2	2	3	2	1	4	0	0	0	0	0	0
4	1	35	2	2	3	2	1	2	0	0	0	0	0	0
4	2	26	2	2	3	2	1	4	0	0	0	0	0	0
4	2	16	1	2	3	2	1	2	0	0	0	0	0	0
4	1	23	1	2	3	2	1	4	0	0	0	0	0	0
4	2	19	1	2	3	2	1	4	1	4	1	0	0	0
4	2	42	2	2	3	2	1	1	0	0	0	0	0	0
4	2	25	2	2	3	2	1	4	1	1	0	0	1	0
4	1	29	2	2	3	2	1	1	0	0	0	0	0	0
4	1	18	1	2	3	2	1	4	0	0	0	0	0	0
4	2	47	3	2	3	2	1	4	0	0	0	0	0	0
4	2	17	1	2	3	2	1	2	1	4	1	0	0	0
4	2	31	2	2	3	2	1	1	0	0	0	0	0	0
4	2	16	1	2	3	2	1	4	0	0	0	0	0	0
4	2	16	1	2	3	1	1	1	0	0	0	0	0	0
4	2	16	1	2	3	1	1	4	0	0	0	0	0	0
4	1	24	1	2	3	2	1	2	1	3	0	0	0	1
4	2	46	3	2	3	2	1	4	0	0	0	0	0	0
4	1	16	1	2	3	2	1	4	0	0	0	0	0	0
4	2	28	2	2	3	2	1	1	0	0	0	0	0	0
4	2	16	1	2	3	2	1	4	0	0	0	0	0	0
4	2	49	3	2	3	2	1	4	0	0	0	0	0	0
4	2	28	2	2	3	2	1	1	0	0	0	0	0	0
4	1	19	1	2	3	1	1	4	0	0	0	0	0	0
4	2	34	2	2	3	2	1	4	0	0	0	0	0	0
4	2	24	1	2	3	2	1	4	0	0	0	0	0	0
4	1	44	2	2	3	2	1	1	0	0	0	0	0	0
4	1	35	2	2	3	1	1	1	0	0	0	0	0	0
4	1	40	2	2	3	1	1	4	1	4	1	0	0	0
4	1	17	1	2	3	1	1	4	0	0	0	0	0	0
4	1	18	1	2	3	1	1	4	1	0	0	0	0	0
4	2	22	1	2	3	1	1	4	1	9	1	1	0	0
4	1	18	1	2	3	1	1	2	0	0	0	0	0	0
4	1	27	2	2	3	1	1	3	1	4	1	0	0	0
4	1	18	1	2	3	1	1	4	0	0	0	0	0	0
4	1	40	2	2	3	1	1	1	0	0	0	0	0	0
4	2	38	2	2	3	2	1	4	0	0	0	0	0	0
4	2	18	1	2	3	2	1	4	0	0	0	0	0	0
4	2	25	2	2	3	2	1	1	0	0	0	0	0	0
4	2	21	1	2	3	2	1	2	0	0	0	0	0	0
4	2	17	1	2	3	1	1	4	0	0	0	0	0	0
4	2	33	2	2	3	2	1	4	0	0	0	0	0	0
4	2	16	1	2	3	1	1	2	0	0	0	0	0	0
4	2	32	2	2	3	1	1	4	0	0	0	0	0	0
4	1	43	2	2	3	1	1	3	0	0	0	0	0	0
4	1	35	2	2	3	1	1	2	0	0	0	0	0	0
4	1	46	3	2	3	2	1	4	0	0	0	0	0	0
4	1	41	2	2	3	2	1	1	1	3	0	0	0	1
4	2	38	2	2	3	2	1	1	0	0	0	0	0	0
4	2	27	2	2	3	2	1	4	0	0	0	0	0	0
4	2	20	1	2	3	2	1	1	0	0	0	0	0	0
4	1	27	2	2	3	2	1	4	0	0	0	0	0	0
4	2	18	1	2	3	2	1	2	0	0	0	0	0	0
4	2	16	1	2	3	2	1	4	0	0	0	0	0	0
4	2	30	2	2	3	2	1	4	0	0	0	0	0	0
4	2	35	2	2	3	2	1	4	0	0	0	0	0	0
4	2	23	1	2	3	2	1	4	1	1	0	0	1	0
4	1	45	3	2	3	2	1	1	0	0	0	0	0	0
4	1	42	2	2	3	2	1	1	1	1	0	0	1	0
4	1	47	3	2	3	2	1	1	1	2	0	1	0	0
4	1	26	2	2	3	2	1	2	0	0	0	0	0	0
4	1	33	2	2	3	2	1	1	1	3	0	0	0	1
4	1	21	1	2	3	2	1	1	0	0	0	0	0	0
4	2	17	1	2	3	2	1	4	0	0	0	0	0	0
4	2	22	1	2	3	2	1	4	1	1	0	0	1	0
4	2	31	2	2	3	2	1	1	1	3	0	0	0	1
4	2	32	2	2	3	2	1	1	1	3	0	0	0	1
4	2	16	1	2	3	2	1	1	0	0	0	0	0	0
4	1	18	1	2	3	2	1	1	1	3	0	0	0	1
4	2	37	2	2	3	2	1	1	1	3	0	0	0	1
4	2	21	1	2	3	2	1	1	1	3	0	0	0	1
4	2	20	1	2	3	2	1	4	0	0	0	0	0	0
4	1	23	1	2	3	2	1	1	1	3	0	0	0	1
4	2	24	1	2	3	2	1	1	1	3	0	0	0	1
4	1	42	2	2	3	2	1	4	0	0	0	0	0	0
4	2	16	1	2	3	2	1	2	0	0	0	0	0	0
4	1	18	1	2	3	2	1	1	1	3	0	0	0	1
4	1	36	2	2	3	2	1	4	1	5	0	0	1	1
4	2	24	1	2	3	2	1	2	1	2	0	1	0	0
4	1	22	1	2	3	2	1	4	0	0	0	0	0	0
4	2	20	1	2	3	2	1	2	0	0	0	0	0	0
4	2	24	1	2	3	2	1	1	1	3	0	0	0	1
4	1	18	1	2	3	2	1	4	0	0	0	0	0	0
4	2	18	1	2	3	2	1	1	0	0	0	0	0	0
4	2	50	3	2	3	2	1	1	0	0	0	0	0	0
4	2	27	2	2	3	2	1	4	0	0	0	0	0	0
4	1	22	1	2	3	2	1	2	0	0	0	0	0	0
4	1	37	2	2	3	2	1	4	0	0	0	0	0	0
4	1	16	1	2	3	2	1	4	0	0	0	0	0	0
4	1	18	1	2	3	2	1	1	0	0	0	0	0	0
4	1	21	1	2	3	2	1	1	0	0	0	0	0	0
4	1	23	1	2	3	2	1	4	1	4	1	0	0	0
4	2	33	2	2	3	2	1	4	0	0	0	0	0	0
4	1	16	1	2	3	2	1	1	1	3	0	0	0	1
4	1	16	1	2	3	2	1	4	0	3	0	0	0	0
4	2	17	1	2	3	2	1	4	0	0	0	0	0	0
4	1	16	1	2	3	2	1	2	0	0	0	0	0	0
4	1	17	1	2	3	2	1	1	1	3	0	0	0	1
4	2	40	2	2	3	2	1	1	1	3	0	0	0	1
4	2	36	2	2	3	2	1	1	1	3	0	0	0	1
4	2	22	1	2	3	2	1	4	0	0	0	0	0	0
4	2	42	2	2	3	2	1	1	0	0	0	0	0	0
4	1	31	2	2	3	2	1	3	0	0	0	0	0	0
4	1	47	3	2	3	2	1	4	0	0	0	0	0	0
4	1	28	2	2	3	2	1	1	0	0	0	0	0	0
4	1	39	2	2	3	2	1	1	1	4	1	0	0	0
4	1	18	1	2	3	2	1	1	1	3	0	0	0	1
4	1	18	1	2	3	2	1	2	0	0	0	0	0	0
4	1	51	3	2	3	2	1	1	1	3	0	0	0	1
4	1	26	2	2	3	2	1	1	1	3	0	0	0	1
4	1	22	1	2	3	2	1	2	0	0	0	0	0	0
4	2	26	2	2	3	2	1	2	0	0	0	0	0	0
4	2	27	2	2	3	2	1	1	1	3	0	0	0	1
4	2	32	2	2	3	2	1	4	0	0	0	0	0	0
4	2	31	2	2	3	2	1	1	1	3	0	0	0	1
4	2	19	1	2	3	2	1	4	1	3	0	0	0	1
4	1	45	3	2	3	2	1	3	0	0	0	0	0	0
4	2	30	2	2	3	2	1	2	1	2	0	1	0	0
4	1	33	2	2	3	2	1	1	1	3	0	0	0	1
4	2	18	1	2	3	2	1	1	1	3	0	0	0	1
4	2	38	2	2	3	2	1	1	0	0	0	0	0	0
4	2	22	1	2	3	2	1	1	1	3	0	0	0	1
4	2	27	2	2	3	2	1	1	1	2	0	1	0	0
4	2	32	2	2	3	1	1	4	0	0	0	0	0	0
4	1	35	2	2	3	2	1	4	0	0	0	0	0	0
4	2	22	1	2	3	2	1	1	1	2	0	1	0	0
4	2	27	2	2	3	2	1	1	0	0	0	0	0	0
4	2	16	1	2	3	2	1	2	1	3	0	0	0	1
4	2	16	1	2	3	2	1	4	0	0	0	0	0	0
4	1	35	2	2	3	2	1	4	1	3	0	0	0	1
4	1	20	1	2	3	2	1	1	0	0	0	0	0	0
4	2	23	1	2	3	2	1	4	0	0	0	0	0	0
4	2	26	2	2	3	2	1	4	0	0	0	0	0	0
4	2	16	1	2	3	2	1	4	0	0	0	0	0	0
4	2	21	1	2	3	2	1	2	0	0	0	0	0	0
4	2	21	1	2	3	2	1	1	1	3	0	0	0	1
4	2	21	1	2	3	2	1	2	1	4	1	0	0	0
4	1	46	3	2	3	1	1	1	1	3	0	0	0	1
4	1	21	1	2	3	2	1	4	0	0	0	0	0	0
4	1	25	2	2	3	1	1	4	0	4	0	0	0	0
4	1	20	1	2	3	1	1	1	0	0	0	0	0	0
4	1	35	2	2	3	2	1	4	0	0	0	0	0	0
4	1	27	2	2	3	2	1	4	1	2	0	1	0	0
4	1	29	2	2	3	2	1	1	0	0	0	0	0	0
4	2	30	2	2	3	2	1	2	1	9	1	1	0	0
4	1	34	2	2	3	2	1	4	1	4	1	0	0	0
4	2	17	1	2	3	1	1	4	0	0	0	0	0	0
4	2	19	1	2	3	2	1	4	0	0	0	0	0	0
4	2	22	1	2	3	2	1	1	0	0	0	0	0	0
4	1	43	2	2	3	2	1	4	0	0	0	0	0	0
4	1	35	2	2	3	2	1	4	0	0	0	0	0	0
4	2	43	2	2	3	2	1	4	0	0	0	0	0	0
4	1	20	1	2	3	2	1	2	0	0	0	0	0	0
4	2	32	2	2	3	2	1	4	0	0	0	0	0	0
4	2	16	1	2	3	2	1	4	0	0	0	0	0	0
4	2	30	2	2	3	2	1	4	0	0	0	0	0	0
4	1	42	2	2	3	2	1	4	0	0	0	0	0	0
4	2	32	2	2	3	2	1	4	0	0	0	0	0	0
4	2	19	1	2	3	1	1	4	0	0	0	0	0	0
4	2	24	1	2	3	1	1	1	0	0	0	0	0	0
4	2	16	1	2	3	1	1	1	0	0	0	0	0	0
4	2	16	1	2	3	1	1	4	0	0	0	0	0	0
4	2	16	1	2	3	2	1	3	0	0	0	0	0	0
4	1	42	2	2	3	2	1	4	0	0	0	0	0	0
4	1	35	2	2	3	2	1	4	0	0	0	0	0	0
4	1	44	2	2	3	1	1	4	0	0	0	0	0	0
4	1	24	1	2	3	2	1	4	1	4	1	0	0	0
4	1	24	1	2	3	1	1	4	0	0	0	0	0	0
4	1	42	2	2	3	2	1	2	1	4	1	0	0	0
4	1	36	2	2	3	1	1	4	0	0	0	0	0	0
4	1	28	2	2	3	1	1	2	0	0	0	0	0	0
4	1	26	2	2	3	1	1	4	0	0	0	0	0	0
4	2	42	2	2	3	1	1	1	1	3	0	0	0	1
4	1	34	2	2	3	1	1	4	0	0	0	0	0	0
4	1	40	2	2	3	2	1	4	0	0	0	0	0	0
3	2	39	2	2	3	2	1	1	0	0	0	0	0	0
3	2	16	1	2	3	1	1	4	0	0	0	0	0	0
3	1	19	1	2	3	1	1	4	0	0	0	0	0	0
3	2	35	2	2	3	2	0	4	1	3	0	0	0	1
3	1	25	2	2	3	2	1	1	0	0	0	0	0	0
3	2	32	2	2	3	1	1	2	0	0	0	0	0	0
3	1	23	1	2	3	2	1	4	0	0	0	0	0	0
3	1	23	1	2	3	2	1	1	0	0	0	0	0	0
3	2	16	1	2	3	2	1	4	0	0	0	0	0	0
3	1	16	1	2	3	2	1	1	0	0	0	0	0	0
3	1	23	1	2	3	2	1	4	1	2	0	1	0	0
3	1	32	2	2	3	1	1	4	0	0	0	0	0	0
3	2	16	1	2	3	1	1	4	0	0	0	0	0	0
3	2	18	1	2	3	1	1	4	1	3	0	0	0	1
3	1	26	2	2	3	2	1	2	0	0	0	0	0	0
3	2	18	1	2	3	1	1	4	0	0	0	0	0	0
3	1	22	1	2	3	2	1	4	0	0	0	0	0	0
3	1	36	2	2	3	2	1	4	0	0	0	0	0	0
3	1	17	1	2	3	2	1	4	0	0	0	0	0	0
3	1	17	1	2	3	2	1	4	0	0	0	0	0	0
3	1	20	1	2	3	2	1	4	0	0	0	0	0	0
3	2	25	2	2	3	1	1	4	0	0	0	0	0	0
3	2	26	2	2	3	1	1	1	0	0	0	0	0	0
3	1	21	1	2	3	2	1	4	0	0	0	0	0	0
3	1	29	2	2	3	2	1	2	1	3	0	0	0	1
3	1	55	3	2	3	2	1	4	1	2	0	1	0	0
3	1	35	2	2	3	2	1	1	0	0	0	0	0	0
3	1	29	2	2	3	2	1	4	0	0	0	0	0	0
3	1	22	1	2	3	2	1	1	0	0	0	0	0	0
3	1	24	1	2	3	2	1	2	0	0	0	0	0	0
3	1	21	1	2	3	2	1	2	0	0	0	0	0	0
3	2	45	3	2	3	2	1	4	1	2	0	1	0	0
3	2	24	1	2	3	2	1	4	0	0	0	0	0	0
3	2	18	1	2	3	2	1	4	0	0	0	0	0	0
3	2	24	1	2	3	2	1	4	1	3	0	0	0	1
3	2	33	2	2	3	2	1	2	1	4	1	0	0	0
3	1	28	2	2	3	2	1	1	0	0	0	0	0	0
3	2	27	2	2	3	2	1	1	0	0	0	0	0	0
3	1	18	1	2	3	2	1	2	0	0	0	0	0	0
3	1	19	1	2	3	2	1	4	0	0	0	0	0	0
4	2	37	2	2	3	2	1	4	1	3	0	0	0	1
4	2	27	2	2	3	1	1	2	0	0	0	0	0	0
4	2	29	2	2	3	2	1	2	0	0	0	0	0	0
4	2	30	2	2	3	2	1	2	1	3	0	0	0	1
4	2	25	2	2	3	2	1	4	0	0	0	0	0	0
4	2	40	2	2	3	2	1	2	0	0	0	0	0	0
4	2	16	1	2	3	1	1	1	0	0	0	0	0	0
4	2	40	2	2	3	1	1	4	1	5	0	0	1	1
4	1	22	1	2	3	2	1	4	0	0	0	0	0	0
4	1	17	1	2	3	2	1	4	0	0	0	0	0	0
4	1	46	3	2	3	2	1	2	1	3	0	0	0	1
4	2	29	2	2	3	2	1	2	0	0	0	0	0	0
4	2	20	1	2	3	1	1	4	1	7	0	1	1	0
4	2	18	1	2	3	1	1	1	1	4	1	0	0	0
4	2	20	1	2	3	2	1	2	0	0	0	0	0	0
4	2	20	1	2	3	2	1	4	0	0	0	0	0	0
4	2	18	1	2	3	2	1	1	0	0	0	0	0	0
4	2	20	1	2	3	2	1	4	1	3	0	0	0	1
4	2	16	1	2	3	2	1	2	0	0	0	0	0	0
4	2	16	1	2	3	2	1	4	0	0	0	0	0	0
4	2	25	2	2	3	2	1	4	0	0	0	0	0	0
4	1	41	2	2	3	2	1	4	0	0	0	0	0	0
4	1	19	1	2	3	2	1	4	0	0	0	0	0	0
4	1	24	1	2	3	2	1	4	0	0	0	0	0	0
4	1	41	2	2	3	2	1	4	1	1	0	0	1	0
4	1	19	1	2	3	2	1	4	0	0	0	0	0	0
4	1	19	1	2	3	1	1	4	0	0	0	0	0	0
4	1	18	1	2	3	1	1	4	0	0	0	0	0	0
4	2	22	1	2	3	1	1	4	1	3	0	0	0	1
4	1	23	1	2	3	1	1	4	0	0	0	0	0	0
4	1	20	1	2	3	2	1	4	0	0	0	0	0	0
4	1	20	1	2	3	1	1	4	1	1	0	0	1	0
4	1	21	1	2	3	1	1	4	1	1	0	0	1	0
4	1	22	1	2	3	1	1	4	1	3	0	0	0	1
4	2	19	1	2	3	1	1	4	0	0	0	0	0	0
4	2	16	1	2	3	1	1	4	0	0	0	0	0	0
4	2	18	1	2	3	1	1	4	0	0	0	0	0	0
4	2	21	1	2	3	1	1	4	0	0	0	0	0	0
4	2	20	1	2	3	2	1	4	0	0	0	0	0	0
4	2	18	1	2	3	2	1	4	0	0	0	0	0	0
4	2	18	1	2	3	2	1	1	0	0	0	0	0	0
4	2	18	1	2	3	2	1	2	0	0	0	0	0	0
4	2	17	1	2	3	2	1	4	0	0	0	0	0	0
4	2	16	1	2	3	2	1	4	1	3	0	0	0	1
4	1	20	1	2	3	2	1	3	0	0	0	0	0	0
4	2	16	1	2	3	2	1	1	0	0	0	0	0	0
4	2	16	1	2	3	2	1	1	0	0	0	0	0	0
4	2	16	1	2	3	2	1	1	0	0	0	0	0	0
4	1	21	1	2	3	2	1	4	1	3	0	0	0	1
4	2	16	1	2	3	2	1	4	0	0	0	0	0	0
4	2	16	1	2	3	2	1	2	0	0	0	0	0	0
4	2	16	1	2	3	2	1	3	0	0	0	0	0	0
4	2	17	1	2	3	1	1	2	0	0	0	0	0	0
4	2	18	1	2	3	1	1	4	0	0	0	0	0	0
4	1	17	1	2	3	1	1	2	1	3	0	0	0	1
4	1	16	1	2	3	1	1	4	0	0	0	0	0	0
4	1	17	1	2	3	1	1	4	0	0	0	0	0	0
4	1	26	2	2	3	1	1	4	0	0	0	0	0	0
2	1	48	3	2	3	2	1	1	0	0	0	0	0	0
2	2	35	2	2	3	2	1	4	0	0	0	0	0	0
2	1	35	2	2	3	2	1	4	0	0	0	0	0	0
2	1	21	1	2	3	2	1	4	0	0	0	0	0	0
2	1	19	1	2	3	1	1	2	0	0	0	0	0	0
2	1	19	1	2	3	2	1	1	0	0	0	0	0	0
2	1	21	1	2	3	2	1	1	0	0	0	0	0	0
2	1	21	1	2	3	2	1	3	0	0	0	0	0	0
2	2	24	1	2	3	2	1	4	0	0	0	0	0	0
2	2	27	2	2	3	2	1	4	0	0	0	0	0	0
2	2	40	2	2	3	2	1	4	0	0	0	0	0	0
2	2	18	1	2	3	2	1	4	0	0	0	0	0	0
2	2	31	2	2	3	2	1	4	0	0	0	0	0	0
2	2	33	2	2	3	2	1	2	0	0	0	0	0	0
2	2	18	1	2	3	2	1	4	0	0	0	0	0	0
2	2	20	1	2	3	2	1	2	1	3	0	0	0	1
2	2	24	1	2	3	1	1	4	0	0	0	0	0	0
2	2	27	2	2	3	2	1	2	1	4	1	0	0	0
2	2	21	1	2	3	2	1	4	0	0	0	0	0	0
2	2	26	2	2	3	2	1	4	0	0	0	0	0	0
2	2	46	3	2	3	2	1	4	0	0	0	0	0	0
2	1	17	1	2	3	2	1	1	1	2	0	1	0	0
2	1	20	1	2	3	1	1	4	0	0	0	0	0	0
2	1	19	1	2	3	2	1	4	0	0	0	0	0	0
2	2	20	1	2	3	1	1	4	1	1	0	0	1	0
2	2	21	1	2	3	2	1	4	1	1	0	0	1	0
2	1	30	2	2	3	2	1	4	0	0	0	0	0	0
2	1	21	1	2	3	2	1	1	0	0	0	0	0	0
2	1	35	2	2	3	2	1	4	0	0	0	0	0	0
2	1	40	2	2	3	2	1	4	1	7	0	1	1	0
2	1	22	1	2	3	2	1	4	0	0	0	0	0	0
2	2	23	1	2	3	2	1	4	0	0	0	0	0	0
2	2	25	2	2	3	2	1	2	1	3	0	0	0	1
2	2	18	1	2	3	2	1	4	0	0	0	0	0	0
2	2	22	1	2	3	2	1	4	0	0	0	0	0	0
2	2	23	1	2	3	2	1	1	1	1	0	0	1	0
2	1	22	1	2	3	2	1	1	0	0	0	0	0	0
2	2	21	1	2	3	2	1	1	0	0	0	0	0	0
2	1	30	2	2	3	2	1	1	1	2	0	1	0	0
2	2	21	1	2	3	2	1	2	0	0	0	0	0	0
2	1	18	1	2	3	2	1	4	0	0	0	0	0	0
2	1	18	1	2	3	2	1	1	0	0	0	0	0	0
2	2	30	2	2	3	2	1	4	0	0	0	0	0	0
2	1	18	1	2	3	2	1	4	0	0	0	0	0	0
2	2	20	1	2	3	2	1	4	0	0	0	0	0	0
2	1	21	1	2	3	2	1	2	0	0	0	0	0	0
2	2	25	2	2	3	2	1	1	0	0	0	0	0	0
2	2	37	2	2	3	2	1	4	0	0	0	0	0	0
2	2	19	1	2	3	2	1	4	0	0	0	0	0	0
2	2	22	1	2	3	2	1	2	0	0	0	0	0	0
2	2	17	1	2	3	2	1	1	0	0	0	0	0	0
2	2	17	1	2	3	2	1	1	0	0	0	0	0	0
2	2	20	1	2	3	2	1	4	0	0	0	0	0	0
2	1	24	1	2	3	2	1	1	0	0	0	0	0	0
2	1	28	2	2	3	2	1	4	0	0	0	0	0	0
2	2	28	2	2	3	2	1	1	0	0	0	0	0	0
2	2	29	2	2	3	2	1	1	0	0	0	0	0	0
2	2	18	1	2	3	2	1	2	0	0	0	0	0	0
2	2	19	1	2	3	2	1	4	0	0	0	0	0	0
2	1	17	1	2	3	2	1	1	0	0	0	0	0	0
2	1	21	1	2	3	2	1	4	0	0	0	0	0	0
2	1	22	1	2	3	2	1	4	0	0	0	0	0	0
2	1	21	1	2	3	2	1	1	1	2	0	1	0	0
2	2	23	1	2	3	2	1	2	1	3	0	0	0	1
2	1	29	2	2	3	2	1	1	0	0	0	0	0	0
2	2	20	1	2	3	2	1	1	0	0	0	0	0	0
2	2	20	1	2	3	2	1	4	0	0	0	0	0	0
2	1	19	1	2	3	2	1	4	0	0	0	0	0	0
2	2	19	1	2	3	2	1	4	1	11	0	1	1	1
2	2	18	1	2	3	1	1	4	0	0	0	0	0	0
2	1	36	2	2	3	1	1	4	0	0	0	0	0	0
2	2	19	1	2	3	1	1	4	1	1	0	0	1	0
2	2	18	1	2	3	2	1	3	0	0	0	0	0	0
2	2	23	1	2	3	2	1	4	0	0	0	0	0	0
2	2	25	2	2	3	1	1	1	0	0	0	0	0	0
2	1	39	2	2	3	1	1	4	0	0	0	0	0	0
2	2	20	1	2	3	1	1	4	0	0	0	0	0	0
2	1	26	2	2	3	2	1	1	1	2	0	1	0	0
2	1	22	1	2	3	1	1	4	0	0	0	0	0	0
2	2	22	1	2	3	2	1	4	0	0	0	0	0	0
2	2	21	1	2	3	2	1	4	0	0	0	0	0	0
2	2	22	1	2	3	2	1	4	0	0	0	0	0	0
2	1	33	2	2	3	2	1	2	1	3	0	0	0	1
2	1	28	2	2	3	2	1	4	0	0	0	0	0	0
2	1	33	2	2	3	2	1	1	1	2	0	1	0	0
4	2	28	2	2	3	2	1	4	1	3	0	0	0	1
4	2	27	2	2	3	2	1	4	0	0	0	0	0	0
4	1	30	2	2	3	2	1	1	0	0	0	0	0	0
4	2	50	3	2	3	2	1	4	0	0	0	0	0	0
4	2	27	2	2	3	2	1	4	0	0	0	0	0	0
4	1	51	3	2	3	2	1	2	0	0	0	0	0	0
4	2	33	2	2	3	2	1	4	0	0	0	0	0	0
4	1	30	2	2	3	2	1	4	0	0	0	0	0	0
4	1	40	2	2	3	2	1	4	0	0	0	0	0	0
4	1	32	2	2	3	2	1	4	0	0	0	0	0	0
4	1	23	1	2	3	2	1	1	0	0	0	0	0	0
4	2	23	1	2	3	2	1	1	0	0	0	0	0	0
4	2	23	1	2	3	1	1	4	0	0	0	0	0	0
4	2	35	2	2	3	1	1	2	0	0	0	0	0	0
4	1	46	3	2	3	2	1	4	0	0	0	0	0	0
4	1	36	2	2	3	1	1	4	0	0	0	0	0	0
4	1	40	2	2	3	2	1	4	0	0	0	0	0	0
4	1	34	2	2	3	1	1	4	0	0	0	0	0	0
1	1	38	2	2	3	2	1	2	0	0	0	0	0	0
1	1	38	2	2	3	2	1	4	0	0	0	0	0	0
1	1	28	2	2	3	2	1	4	0	0	0	0	0	0
1	1	26	2	2	3	1	1	4	0	0	0	0	0	0
1	2	28	2	2	3	2	1	4	0	0	0	0	0	0
1	2	18	1	2	3	2	1	4	0	0	0	0	0	0
1	2	34	2	2	3	2	1	4	0	0	0	0	0	0
1	1	33	2	2	3	2	1	3	0	0	0	0	0	0
1	1	22	1	2	3	2	1	4	0	0	0	0	0	0
1	2	30	2	2	3	2	1	4	0	0	0	0	0	0
1	1	31	2	2	3	2	1	4	0	0	0	0	0	0
1	1	18	1	2	3	2	1	1	0	0	0	0	0	0
1	2	36	2	2	3	2	1	1	0	0	0	0	0	0
1	2	29	2	2	3	2	1	1	0	0	0	0	0	0
1	1	30	2	2	3	2	1	1	0	0	0	0	0	0
1	1	22	1	2	3	1	1	4	0	0	0	0	0	0
1	2	35	2	2	3	2	1	4	0	0	0	0	0	0
1	2	28	2	2	3	2	1	4	0	0	0	0	0	0
1	1	21	1	2	3	2	1	3	0	0	0	0	0	0
1	2	21	1	2	3	1	1	4	0	0	0	0	0	0
1	1	22	1	2	3	2	1	4	0	0	0	0	0	0
1	2	32	2	2	3	2	1	3	0	0	0	0	0	0
1	2	39	2	2	3	1	1	4	0	0	0	0	0	0
1	2	43	2	2	3	1	1	4	0	0	0	0	0	0
1	1	25	2	2	3	2	1	4	0	0	0	0	0	0
1	1	40	2	2	3	2	1	4	0	0	0	0	0	0
1	1	25	2	2	3	2	1	4	0	0	0	0	0	0
1	1	30	2	2	3	2	1	4	0	0	0	0	0	0
1	1	22	1	2	3	2	1	2	0	0	0	0	0	0
1	2	21	1	2	3	2	1	2	0	0	0	0	0	0
1	1	28	2	2	3	2	1	2	0	0	0	0	0	0
1	2	33	2	2	3	2	1	4	0	0	0	0	0	0
1	1	27	2	2	3	2	1	4	0	0	0	0	0	0
1	1	31	2	2	3	2	1	4	0	0	0	0	0	0
4	1	17	1	2	3	2	1	4	0	0	0	0	0	0
4	1	16	1	2	3	2	1	4	0	0	0	0	0	0
4	1	65	3	2	3	2	1	1	0	0	0	0	0	0
4	1	48	3	2	3	2	1	4	0	0	0	0	0	0
4	1	30	2	2	3	2	1	4	0	0	0	0	0	0
4	1	40	2	2	3	2	1	4	0	0	0	0	0	0
4	1	20	1	2	3	2	1	4	0	0	0	0	0	0
4	2	21	1	2	3	2	1	4	0	0	0	0	0	0
4	2	23	1	2	3	2	1	4	0	0	0	0	0	0
4	2	36	2	2	3	2	1	1	0	0	0	0	0	0
4	2	37	2	2	3	2	1	1	0	0	0	0	0	0
4	2	23	1	2	3	2	1	1	0	0	0	0	0	0
4	1	34	2	2	3	2	1	1	0	0	0	0	0	0
4	1	50	3	2	3	2	1	1	0	0	0	0	0	0
4	1	27	2	2	3	2	1	4	0	0	0	0	0	0
4	1	27	2	2	3	2	1	4	0	0	0	0	0	0
4	1	20	1	2	3	2	1	4	0	0	0	0	0	0
4	2	21	1	2	3	2	1	4	0	0	0	0	0	0
4	2	17	1	2	3	2	1	4	0	0	0	0	0	0
4	2	23	1	2	3	2	1	4	0	0	0	0	0	0
4	2	20	1	2	3	2	1	4	0	0	0	0	0	0
4	1	44	2	2	3	2	1	4	0	0	0	0	0	0
4	1	56	3	2	3	2	1	4	0	0	0	0	0	0
4	1	26	2	2	3	2	1	4	0	0	0	0	0	0
4	1	42	2	2	3	2	1	3	0	0	0	0	0	0
4	1	21	1	2	3	2	1	3	0	0	0	0	0	0
4	1	18	1	2	3	2	1	4	0	0	0	0	0	0
4	1	18	1	2	3	2	1	4	0	0	0	0	0	0
4	1	18	1	2	3	2	1	4	0	0	0	0	0	0
4	1	38	2	2	3	2	1	4	0	0	0	0	0	0
4	1	20	1	2	3	2	1	4	0	0	0	0	0	0
4	1	20	1	2	3	2	1	4	0	0	0	0	0	0
4	1	20	1	2	3	2	1	4	0	0	0	0	0	0
4	1	39	2	2	3	2	1	2	0	0	0	0	0	0
4	1	21	1	2	3	2	1	4	0	0	0	0	0	0
4	1	19	1	2	3	2	1	2	0	0	0	0	0	0
4	1	18	1	2	3	2	1	2	0	0	0	0	0	0
4	1	30	2	2	3	2	1	2	0	0	0	0	0	0
4	2	33	2	2	3	2	1	4	0	0	0	0	0	0
4	1	30	2	2	3	2	1	2	0	0	0	0	0	0
4	2	37	2	2	3	2	1	4	0	0	0	0	0	0
4	1	22	1	2	3	2	1	4	0	0	0	0	0	0
4	1	29	2	2	3	2	1	1	0	0	0	0	0	0
4	1	29	2	2	3	2	1	1	0	0	0	0	0	0
4	1	18	1	2	3	2	1	2	0	0	0	0	0	0
4	1	19	1	2	3	2	1	4	0	0	0	0	0	0
4	2	33	2	2	3	2	1	2	1	0	0	0	0	0
4	1	23	1	2	3	2	1	1	0	0	0	0	0	0
4	2	21	1	2	3	2	1	4	0	0	0	0	0	0
4	2	42	2	2	3	2	1	1	0	0	0	0	0	0
4	1	35	2	2	3	2	1	1	1	0	0	0	0	0
4	1	31	2	2	3	2	1	1	0	0	0	0	0	0
4	1	17	1	2	3	2	1	1	1	12	1	1	0	1
4	1	21	1	2	3	2	1	4	0	0	0	0	0	0
4	1	17	1	2	3	2	1	2	0	0	0	0	0	0
4	2	23	1	2	3	2	1	2	0	0	0	0	0	0
4	2	16	1	2	3	2	1	2	0	0	0	0	0	0
4	2	40	2	2	3	2	1	1	1	3	0	0	0	1
4	1	24	1	2	3	2	1	4	0	0	0	0	0	0
4	1	21	1	2	3	2	1	1	1	1	0	0	1	0
4	1	17	1	2	3	2	1	1	0	0	0	0	0	0
4	1	17	1	2	3	2	1	4	1	1	0	0	1	0
4	1	16	1	2	3	2	1	4	0	0	0	0	0	0
4	1	31	2	2	3	2	1	4	0	0	0	0	0	0
4	1	32	2	2	3	2	1	4	0	0	0	0	0	0
4	1	21	1	2	3	2	1	1	1	4	1	0	0	0
4	2	38	2	2	3	2	1	4	0	0	0	0	0	0
4	1	39	2	2	3	2	1	4	0	0	0	0	0	0
4	2	38	2	2	3	2	1	4	1	2	0	1	0	0
4	1	37	2	2	3	2	1	1	1	3	0	0	0	1
4	1	22	1	2	3	2	1	3	0	0	0	0	0	0
4	2	25	2	2	3	2	1	4	0	0	0	0	0	0
4	2	45	3	2	3	2	1	1	1	3	0	0	0	1
4	1	53	3	2	3	2	1	1	0	0	0	0	0	0
4	1	16	1	2	3	2	1	1	1	4	1	0	0	0
1	2	17	1	2	3	2	1	3	0	0	0	0	0	0
1	2	21	1	2	3	2	1	4	0	0	0	0	0	0
1	2	16	1	2	3	2	1	4	1	2	0	1	0	0
1	2	31	2	2	3	2	1	1	0	0	0	0	0	0
1	2	24	1	2	3	2	1	4	0	0	0	0	0	0
1	1	57	3	2	3	2	1	4	0	0	0	0	0	0
1	1	22	1	2	3	2	1	4	0	0	0	0	0	0
1	1	21	1	2	3	2	1	1	0	0	0	0	0	0
1	1	25	2	2	3	2	1	3	0	0	0	0	0	0
1	1	35	2	2	3	2	1	2	1	1	0	0	1	0
1	1	39	2	2	3	2	1	2	0	0	0	0	0	0
1	1	26	2	2	3	2	1	4	1	4	1	0	0	0
1	1	34	2	2	3	2	1	1	1	1	0	0	1	0
1	1	47	3	2	3	2	1	4	1	1	0	0	1	0
1	1	31	2	2	3	2	1	4	0	0	0	0	0	0
1	1	24	1	2	3	1	1	1	0	0	0	0	0	0
1	1	25	2	2	3	2	1	4	0	0	0	0	0	0
1	2	27	2	2	3	2	1	4	0	0	0	0	0	0
1	2	26	2	2	3	2	1	2	1	9	1	1	0	0
1	1	36	2	2	3	2	1	4	1	7	0	1	1	0
1	2	25	2	2	3	2	1	2	0	0	0	0	0	0
1	1	29	2	2	3	2	1	1	1	10	0	1	0	1
1	2	35	2	2	3	2	1	1	0	0	0	0	0	0
1	1	54	3	2	3	2	1	2	0	10	0	0	0	0
1	1	32	2	2	3	2	1	2	0	0	0	0	0	0
1	2	30	2	2	3	2	1	1	1	5	0	0	1	1
1	2	32	2	2	3	2	1	1	0	0	0	0	0	0
1	2	26	2	2	3	2	1	1	0	0	0	0	0	0
1	2	51	3	2	3	1	1	1	0	0	0	0	0	0
1	2	55	3	2	3	2	1	1	1	7	0	1	1	0
1	2	37	2	2	3	2	1	4	0	5	0	0	0	0
1	2	19	1	2	3	2	1	4	1	2	0	1	0	0
1	1	22	1	2	3	2	1	1	0	0	0	0	0	0
1	1	59	3	2	3	2	1	2	1	1	0	0	1	0
1	1	32	2	2	3	2	1	4	0	0	0	0	0	0
1	2	17	1	2	3	2	1	4	0	0	0	0	0	0
1	2	16	1	2	3	2	1	2	0	0	0	0	0	0
1	2	16	1	2	3	2	1	1	0	0	0	0	0	0
1	1	46	3	2	3	2	1	4	0	0	0	0	0	0
1	1	41	2	2	3	2	1	4	1	2	0	1	0	0
1	1	25	2	2	3	2	1	2	0	0	0	0	0	0
1	1	37	2	2	3	1	1	2	0	0	0	0	0	0
1	1	30	2	2	3	2	1	4	0	0	0	0	0	0
1	2	42	2	2	3	1	1	4	1	4	1	0	0	0
1	1	19	1	2	3	1	1	4	0	0	0	0	0	0
1	2	20	1	2	3	2	1	2	0	0	0	0	0	0
1	2	16	1	2	3	2	1	1	1	5	0	0	1	1
1	1	29	2	2	3	2	1	4	0	0	0	0	0	0
1	1	20	1	2	3	1	1	2	1	4	1	0	0	0
1	1	35	2	2	3	2	1	4	1	3	0	0	0	1
1	1	51	3	2	3	2	1	1	0	0	0	0	0	0
1	1	20	1	2	3	1	1	4	0	0	0	0	0	0
1	2	22	1	2	3	1	1	1	0	0	0	0	0	0
1	2	17	1	2	3	2	1	4	0	0	0	0	0	0
1	2	25	2	2	3	2	1	2	0	0	0	0	0	0
1	2	22	1	2	3	2	1	4	1	2	0	1	0	0
1	2	16	1	2	3	1	1	1	1	3	0	0	0	1
1	2	32	2	2	3	2	1	4	0	0	0	0	0	0
1	2	29	2	2	3	1	1	4	0	0	0	0	0	0
1	2	24	1	2	3	1	1	4	1	9	1	1	0	0
1	1	56	3	2	3	1	1	1	1	3	0	0	0	1
1	1	18	1	2	3	1	1	1	0	0	0	0	0	0
1	1	19	1	2	3	1	1	2	0	0	0	0	0	0
1	1	30	2	2	3	1	1	2	0	0	0	0	0	0
1	1	24	1	2	3	2	1	4	1	1	0	0	1	0
1	1	35	2	2	3	2	1	4	1	3	0	0	0	1
1	1	27	2	2	3	1	1	4	1	3	0	0	0	1
1	1	25	2	2	3	2	1	2	1	3	0	0	0	1
4	1	18	1	2	3	2	1	4	0	0	0	0	0	0
4	1	40	2	2	3	2	1	2	0	0	0	0	0	0
4	1	18	1	2	3	2	1	4	0	0	0	0	0	0
2	2	43	2	2	3	1	1	4	0	0	0	0	0	0
2	1	26	2	2	3	2	1	4	0	0	0	0	0	0
2	1	27	2	2	3	1	1	4	0	0	0	0	0	0
2	1	26	2	2	3	1	1	4	0	0	0	0	0	0
2	1	29	2	2	3	1	1	4	0	0	0	0	0	0
2	1	26	2	2	3	1	1	4	0	0	0	0	0	0
2	2	24	1	2	3	1	1	4	0	0	0	0	0	0
1	1	26	2	2	3	2	1	1	0	0	0	0	0	0
1	2	38	2	2	3	2	1	4	0	0	0	0	0	0
1	1	25	2	2	3	1	0	4	1	7	0	1	1	0
1	1	22	1	2	3	1	1	1	1	2	0	1	0	0
1	2	30	2	2	3	2	1	2	0	0	0	0	0	0
1	2	22	1	2	3	1	1	4	0	0	0	0	0	0
1	2	23	1	2	3	1	1	4	0	0	0	0	0	0
1	2	24	1	2	3	1	1	4	0	0	0	0	0	0
1	1	17	1	2	3	1	1	4	0	0	0	0	0	0
1	2	16	1	2	3	1	1	4	0	0	0	0	0	0
1	2	22	1	2	3	2	1	4	0	0	0	0	0	0
1	1	40	2	2	3	2	1	4	0	0	0	0	0	0
[truncated: 668 more rows]

## Sheet: code
					Age	Numeric value
					Age Group	1= 14-24 years	2 = 25-44 years	3=> 45 years
					Serology	Neg=0	Pos=1
					Result	Neg=0	Pos=1
					Organism	HEPB=1	Syphillis=2	Neg=0	HEPC=3	HIV=4
						HEPB&HEPC=5	HIV&HEPB=6	HEPB&Syphils=7	HIV&HCV=8	Syphils&HIV=9
						HCV&Syphills=10	Syphils&HEPB&HCV=11	HIV&HCV&Syphils=12	HIV&HCV&HEPB=13	HIV&HCV&HEPB&syphlis=14
					Organismx	Mono=1	Double=2	Thrice=3	fourth=4
					Education	Secondary=1	Nil=2
					Type	F=1	R=2
					Marital status	Married=1	Single=2	Not documented=3
					Blood Group	A=1	B=2	AB=3	O=4
					Rhesus	Postive=1	Negative=0
					District	Isoka=1	Chinsali=2	Mafinga=3	Mpika=4
